# Supplementary material for: Active tuberculosis disease among people living with HIV on ART who completed tuberculosis preventive therapy at three public hospitals in Uganda
Source: PLoS One. 2024 Nov 11;19(11):e0313284. doi: 10.1371/journal.pone.0313284 (PMC11554154; doi:10.1371/journal.pone.0313284)
Supplement: S1 Dataset — (XLSX) [file pone.0313284.s001.xlsx]

## Sheet: Factors associated with incr...
CODE	1. Age of client in completed years at TPT initiation	2. Biological sex of client	3. Marital status of client	4. Highest level of education	5. Does the client have any children?	7. Occupation of client	7 (b) Specify the category if informal employment	8. Client functional status at TPT initiation	9. What type of TPT regimen the client was initiated on?	10. Does the client have a history of alcohol or drug or tobacco use?	11. Had the patient disclosed their HIV status before TPT initiation?	12. Duration of client on ART before TPT initiation in years	13. How many counselling sessions did the client receive before starting ART?	14. How many counselling sessions did the client receive before starting TPT?	15. Were any psychological or emotional issues identified at any point during ART or TPT counselling?	15 (b). Were the psychological or emotional issues resolved after identification?	16. Were any social issues identified at any point during ART or TPT counselling?	16 (b). Were the social issues resolved after identification?	17. Were any spiritual issues identified at any point during ART or TPT counselling?	17 (b). Were all the spiritual issues identified resolved after indentification?	18. Did the client miss any ART clinic appointment in the 6 months before TPT?	19. Was the client ever represented during a clinic appointment in 12 months before starting TPT?	20. Was the client ever represented during a clinic appointment during or after completion of TPT?	21. Has the client had any documented side effects during ART or TPT uptake?	22. Did the client have any documented adverse events during ART or TPT uptake?	23. Did the client ever have an unsuppressed viral load at any time before TPT initiation?	24. Did the client unsuppressed viral load at any time after completing TPT?	25.Did the client have any history of ART regiment change before TPT initiation?	26. Did the client have any comorbidities while on ART but before TPT?	28. Did the client get TB after TPT? - Diagnosed with TB any time after TPT completion	28(a). What type of TB did the client get?	28(b). Client functional status at TB infection	28(c). When did the client get TB?	29. Did the patient transfer in from another facility before initiating TPT?	30. Was the client diagnosed with any other opportunistic infection before initiating TPT?	31. Was the client diagnosed with any other opportunistic infection after completing TPT?	32. Was the client ever diagnosed with TB (at any point in their life) before starting TPT?	33. Did the client take any medication apart from ART during the TPT course?	34. Did the client have any chronic illness during TPT or after completing TPT?	34(b) Specify the chronic illness
1	35	Male	Married/cohabiting	Primary	0	Informal employment	Other	Not Bed ridden	INH	0	1	0	2	1	0		0		0		0	0	1	1	1	0	0	0	0	0				0	0	1	0	1	1	Hypertension
2	30	Female	Married/cohabiting	No formal education (or Unknown)	1	Informal employment	Other	Not Bed ridden	INH	0	1	2	2	1	0		0		0		0	0	0	1	1	0	0	0	0	0				1	0	0	0	0	0
3	22	Female	Married/cohabiting	Secondary	0	Informal employment	Other	Not Bed ridden	INH	0	1	0	1	1	0		0		0		0	0	1	1	0	0	0	0	0	0				0	1	0	0	1	0
4	20	Female	Married/cohabiting	Secondary	1	Informal employment	Casual laborer (Fisher folk, Trucker, Plantation Worker)	Not Bed ridden	INH	0	1	3	2	1	0		0		0		1	0	0	1	1	0	1	0	0	0				0	1	1	0	1	0
5	49	Female	Widowed, Widower or Divorced	Above Secondary	1	Formal employment		Not Bed ridden	INH	0	1	12	2	1	1	1	1	1	0		0	1	1	0	0	0	1	1 - (Once)	1	0				1	1	1	0	1	0
6	31	Male	Married/cohabiting	No formal education (or Unknown)	1	Informal employment	Other	Not Bed ridden	INH	0	1	5	1	1	0		Unk0wn or undocumented		0		1	0	0	0	0	0	0	0	0	0				0	0	0	0	0	0
7	43	Female	Married/cohabiting	Primary	1	Informal employment	Other	Not Bed ridden	INH	0	1	12	1	1	0		0		0		0	0	1	0	0	0	0	1 - (Once)	0	0				0	1	0	0	0	0
8	52	Male	Married/cohabiting	No formal education (or Unknown)	1	Formal employment		Not Bed ridden	INH	0	1	2	1	1	0		0		0		1	1	1	0	0	0	0	0	0	0				1	0	0	0	0	0
9	40	Female	Married/cohabiting	No formal education (or Unknown)	1	Informal employment	Other	Not Bed ridden	INH	0	1	5	3	1	1	1	0		0		0	1	1	1	0	0	0	0	0	0				0	0	0	0	1	0
10	37	Female	Married/cohabiting	No formal education (or Unknown)	1	Informal employment	Other	Not Bed ridden	INH	0	1	5	4	1	1	1	0		0		0	0	1	0	0	0	0	1 - (Once)	0	0				0	0	1	0	1	0
11	22	Female	Single (Never married)	Secondary	1	Informal employment	Industrial worker (Those working at new industries)	Not Bed ridden	INH	0	1	3	2	1	0		0		0		1	0	1	0	0	0	0	0	0	0				1	0	0	0	0	0
12	35	Male	Married/cohabiting	Above Secondary	1	Informal employment	Other	Not Bed ridden	INH	0	1	6	3	1	1	1	1	1	0		1	0	0	1	1	1	0	1 - (Once)	0	0				0	1	0	0	1	0
13	26	Female	Married/cohabiting	Primary	1	Informal employment	Other	Not Bed ridden	INH	0	1	0	1	1	0		0		0		0	0	1	1	0	0	0	0	0	0				1	0	1	0	1	0
14	45	Male	Married/cohabiting	No formal education (or Unknown)	1	Informal employment	Industrial worker (Those working at new industries)	Not Bed ridden	INH	0	1	1	2	1	Unk0wn or undocumented		0		0		0	1	0	1	0	0	0	0	0	0				0	0	0	0	0	0
15	24	Female	Married/cohabiting	No formal education (or Unknown)	1	Informal employment	Other	Not Bed ridden	INH	0	1	4	1	1	1	1	1	0	1	1	1	1	0	0	0	0	0	0	0	0				0	0	0	0	1	0
16	27	Male	Married/cohabiting	Secondary	1	Informal employment	Casual laborer (Fisher folk, Trucker, Plantation Worker)	Not Bed ridden	INH	1	1	4	3	1	1	1	0		0		1	0	0	0	0	0	0	1 - (Once)	0	0				0	0	0	0	1	0
17	24	Female	Single (Never married)	Above Secondary	1	Formal employment		Not Bed ridden	INH	0	1	8	3	1	1	1	0		0		0	1	1	0	0	0	0	1 - (Once)	0	0				0	0	0	0	0	0
18	31	Female	Single (Never married)	Primary	1	Informal employment	Other	Not Bed ridden	INH	0	1	7	4	1	1	1	0		0		1	1	0	1	0	0	0	1 - (Once)	0	0				0	1	0	0	1	0
19	22	Female	Single (Never married)	Secondary	0	Formal employment		Not Bed ridden	INH	1	1	5	1	1	1	0	1	1	Unk0wn or undocumented		0	1	1	0	0	0	0	0	0	0				1	0	0	0	1	0
20	18	Female	Single (Never married)	Secondary	0	Informal employment	Other	Not Bed ridden	INH	0	1	5	3	1	0		0		Unk0wn or undocumented		1	1	1	0	0	0	0	0	0	0				0	0	0	1	0	0
21	20	Male	Single (Never married)	Primary	0	Formal employment		Not Bed ridden	INH	0	1	0	1	1	0		0		0		0	0	1	0	0	0	0	0	0	0				0	0	0	0	0	0
22	19	Female	Married/cohabiting	Secondary	1	Informal employment	Other	Not Bed ridden	INH	0	Unk0wn	2	1	1	Unk0wn or undocumented		0		Unk0wn or undocumented		0	0	0	0	0	0	1	0	0	0				0	0	0	0	1	0
23	29	Female	Married/cohabiting	Primary	1	Informal employment	Casual laborer (Fisher folk, Trucker, Plantation Worker)	Not Bed ridden	INH	0	1	5	2	1	0		0		0		1	1	1	0	1	0	0	1 - (Once)	0	0				0	0	0	0	0	0
24	55	Male	Married/cohabiting	No formal education (or Unknown)	1	Informal employment	Other	Not Bed ridden	INH	0	1	0	1	1	1	1	1	1	1	0	1	0	1	0	0	0	1	0	0	1	Pulmonary Clinically Diag0sed TB	0t Bed ridden6	2020-10-27	0	0	0	0	1	0
25	32	Male	Married/cohabiting	Above Secondary	1	Formal employment		Not Bed ridden	INH	0	1	2	3	1	0		0		0		0	1	0	0	0	0	0	1 - (Once)	0	0				0	0	0	0	0	0
26	48	Female	Married/cohabiting	Primary	1	Formal employment		Not Bed ridden	INH	0	1	15	2	1	0		0		0		1	0	1	0	0	0	0	1 - (Once)	0	1	Pulmonary Bacteriologically Confirmed TB	0t Bed ridden6	2021-12-06	0	1	1	0	0	0
27	37	Female	Widowed, Widower or Divorced	Above Secondary	1	Formal employment		Not Bed ridden	INH	0	Unk0wn	0	1	1	0		0		Unk0wn or undocumented		0	0	1	0	0	0	0	0	0	0				0	0	0	0	1	0
28	38	Female	Widowed, Widower or Divorced	No formal education (or Unknown)	0	Informal employment	Other	Not Bed ridden	INH	0	1	8	1	1	0		0		0		1	1	0	0	0	0	0	0	0	0				0	0	0	0	0	0
29	36	Female	Married/cohabiting	Secondary	1	Formal employment		Not Bed ridden	INH	0	1	7	3	1	0		0		0		0	1	1	1	1	0	0	1 - (Once)	1	0				0	1	0	0	1	1	Other
30	39	Male	Married/cohabiting	No formal education (or Unknown)	1	Formal employment		Not Bed ridden	INH	0	1	2	1	1	0		0		0		0	0	0	0	0	0	0	0	0	0				0	1	1	0	1	0
31	51	Male	Widowed, Widower or Divorced	No formal education (or Unknown)	1	Informal employment	Other	Not Bed ridden	INH	0	0	10	1	1	0		1	1	0		0	0	0	0	0	0	0	1 - (Once)	0	0				0	1	0	0	1	0
32	29	Female	Married/cohabiting	Primary	1	Informal employment	Other	Not Bed ridden	INH	0	0	6	1	1	1	1	0		0		0	0	0	0	0	0	0	1 - (Once)	0	0				0	0	0	0	0	0
33	22	Male	Married/cohabiting	Primary	1	Informal employment	Casual laborer (Fisher folk, Trucker, Plantation Worker)	Not Bed ridden	INH	0	1	0	2	1	Unk0wn or undocumented		Unk0wn or undocumented		Unk0wn or undocumented		0	0	0	0	0	0	0	0	0	0				0	0	0	0	0	0
34	41	Male	Married/cohabiting	No formal education (or Unknown)	1	Formal employment		Not Bed ridden	INH	1	Unk0wn	4	1	1	0		0		Unk0wn or undocumented		0	0	0	0	0	0	0	0	0	0				0	0	0	0	1	0
35	40	Male	Married/cohabiting	Primary	1	Formal employment		Not Bed ridden	INH	0	1	0	1	1	0		0		0		0	0	0	0	0	0	0	0	0	0				0	0	0	0	0	0
36	35	Female	Widowed, Widower or Divorced	Primary	1	Informal employment	Other	Not Bed ridden	INH	0	1	2	1	1	0		1	1	0		0	0	1	0	0	1	0	0	0	0				0	0	1	0	1	0
37	21	Female	Single (Never married)	Primary	0	Informal employment	Casual laborer (Fisher folk, Trucker, Plantation Worker)	Not Bed ridden	INH	0	1	1	2	1	1	1	0		0		0	1	1	1	1	0	0	1 - (Once)	0	0				1	0	0	0	0	0
38	32	Female	Married/cohabiting	Secondary	1	Informal employment	Other	Not Bed ridden	INH	1	1	2	2	1	0		0		0		0	0	0	0	0	0	0	0	0	0				0	0	0	0	0	0
39	38	Female	Married/cohabiting	Secondary	1	Informal employment	Casual laborer (Fisher folk, Trucker, Plantation Worker)	Not Bed ridden	INH	0	Unk0wn	7	1	1	1	1	0		Unk0wn or undocumented		0	0	0	1	0	0	0	0	0	0				0	0	0	0	1	0
40	51	Female	Widowed, Widower or Divorced	No formal education (or Unknown)	1	Informal employment	Other	Not Bed ridden	INH	0	1	9	1	1	0		0		0		0	1	1	0	0	0	0	1 - (Once)	0	0				0	0	0	0	1	0
41	30	Female	Married/cohabiting	Secondary	1	Informal employment	Other	Not Bed ridden	INH	0	1	5	2	1	0		0		0		1	1	1	1	0	0	0	1 - (Once)	0	0				0	0	0	0	1	1	Other
42	37	Female	Single (Never married)	Secondary	1	Informal employment	Casual laborer (Fisher folk, Trucker, Plantation Worker)	Not Bed ridden	INH	0	1	1	2	1	0		0		0		0	0	0	0	0	0	0	0	1	0				0	1	0	1	0	0
43	28	Female	Married/cohabiting	Primary	1	Informal employment	Casual laborer (Fisher folk, Trucker, Plantation Worker)	Not Bed ridden	INH	0	0	6	3	1	0		0		0		1	1	1	1	1	0	0	1 - (Once)	0	0				0	1	1	0	1	1	Other
44	3	Female	Married/cohabiting	No formal education (or Unknown)	1	Informal employment	Casual laborer (Fisher folk, Trucker, Plantation Worker)	Not Bed ridden	INH	0	1	3	3	1	1	0	0		1	0	1	0	1	0	0	1	0	0	0	0				0	0	0	1	0	0
45	52	Female	Widowed, Widower or Divorced	Primary	1	Informal employment	Casual laborer (Fisher folk, Trucker, Plantation Worker)	Not Bed ridden	INH	0	1	6	2	1	1	1	0		0		1	1	1	1	1	0	0	1 - (Once)	1	0				0	0	0	0	1	1	Other
46	32	Male	Married/cohabiting	Above Secondary	1	Formal employment		Not Bed ridden	INH	1	1	3	2	1	0		0		Unk0wn or undocumented		0	0	0	1	0	0	0	0	0	0				0	0	0	0	1	0
47	60	Female	Widowed, Widower or Divorced	No formal education (or Unknown)	1	Informal employment	Other	Not Bed ridden	INH	1	1	8	2	1	0		1	1	0		1	0	0	0	1	1	0	0	1	0				0	1	1	0	1	0
48	24	Female	Single (Never married)	Secondary	0	Informal employment	Other	Not Bed ridden	INH	0	1	0	1	1	0		0		0		1	1	1	0	0	0	0	0	0	0				0	0	0	0	0	0
49	59	Male	Widowed, Widower or Divorced	No formal education (or Unknown)	1	Informal employment	Casual laborer (Fisher folk, Trucker, Plantation Worker)	Not Bed ridden	INH	1	1	2	3	1	0		Unk0wn or undocumented		0		1	1	1	0	0	0	0	0	0	0				1	0	0	0	1	0
50	34	Female	Widowed, Widower or Divorced	Secondary	1	Informal employment	Other	Not Bed ridden	INH	1	1	3	2	1	1	1	0		0		1	0	0	0	0	1	0	0	0	0				0	0	0	0	0	0
51	19	Female	Single (Never married)	Secondary	1	Informal employment	Other	Not Bed ridden	INH	0	1	0	1	1	Unk0wn or undocumented		Unk0wn or undocumented		Unk0wn or undocumented		0	0	0	0	0	0	0	0	0	0				1	0	0	0	0	0
52	16	Female	Single (Never married)	Primary	1	Informal employment	Other	Not Bed ridden	INH	0	1	1	1	1	1	1	1	1	0		1	0	1	0	0	0	1	0	0	0				0	1	0	0	0	0
53	56	Female	Widowed, Widower or Divorced	Secondary	1	Informal employment	Other	Not Bed ridden	INH	0	1	1	2	1	0		0		0		1	1	1	1	1	0	0	0	0	0				0	0	0	0	0	0
54	25	Female	Married/cohabiting	Secondary	1	Formal employment		Not Bed ridden	INH	0	1	1	1	1	0		0		0		1	0	0	0	0	0	0	1 - (Once)	0	0				0	0	0	0	1	0
55	31	Female	Widowed, Widower or Divorced	Secondary	1	Informal employment	Other	Not Bed ridden	INH	0	1	8	2	1	0		0		0		1	1	1	1	1	0	0	1 - (Once)	1	0				0	0	0	0	1	1	Other
56	29	Male	Married/cohabiting	Primary	1	Informal employment	Other	Not Bed ridden	INH	0	1	2	2	1	0		0		0		0	0	1	0	0	0	0	0	0	0				0	0	0	0	0	0
57	28	Female	Widowed, Widower or Divorced	Above Secondary	1	Formal employment		Not Bed ridden	INH	1	1	1	2	1	0		0		0		1	0	0	0	0	0	0	0	0	0				0	0	0	0	0	0
58	23	Female	Widowed, Widower or Divorced	Primary	1	Informal employment	Other	Not Bed ridden	INH	0	1	4	3	1	0		0		0		0	0	0	0	0	0	0	1 - (Once)	0	0				0	0	0	0	0	1	Hypertension
59	30	Female	Widowed, Widower or Divorced	Above Secondary	1	Informal employment	Other	Not Bed ridden	INH	1	1	3	3	1	1	1	0		0		1	1	1	1	1	0	0	0	0	0				0	0	0	0	1	0
60	19	Female	Single (Never married)	Primary	0	Informal employment	Other	Not Bed ridden	INH	0	1	1	1	1	0		0		0		0	0	0	0	0	0	0	0	0	0				0	0	0	0	0	0
61	44	Female	Married/cohabiting	Above Secondary	1	Informal employment	Other	Not Bed ridden	INH	0	1	3	2	1	0		0		0		0	0	1	0	0	0	0	1 - (Once)	0	0				1	0	0	0	0	0
62	38	Female	Married/cohabiting	Secondary	1	Informal employment	Other	Not Bed ridden	INH	0	1	9	2	1	0		0		0		0	0	0	1	0	0	0	0	0	0				0	0	0	0	0	1	Hypertension
63	29	Female	Single (Never married)	No formal education (or Unknown)	1	Informal employment	Other	Not Bed ridden	INH	0	1	8	3	1	0		0		0		0	0	1	1	1	0	0	1 - (Once)	0	0				0	1	0	0	1	0
64	35	Female	Married/cohabiting	Above Secondary	1	Formal employment		Not Bed ridden	INH	0	1	6	3	1	0		0		0		1	1	0	1	0	0	0	0	0	0				0	0	0	0	0	0
65	24	Male	Married/cohabiting	No formal education (or Unknown)	1	Informal employment	Other	Not Bed ridden	INH	0	1	1	2	1	0		0		0		0	1	0	0	0	0	0	0	0	0				0	0	0	0	0	0
66	26	Female	Married/cohabiting	Primary	1	Informal employment	Other	Not Bed ridden	INH	0	1	1	1	1	0		0		0		0	0	0	0	0	0	0	0	0	0				0	0	0	0	1	0
67	45	Male	Married/cohabiting	Secondary	1	Informal employment	Casual laborer (Fisher folk, Trucker, Plantation Worker)	Not Bed ridden	INH	0	0	4	1	1	0		0		0		1	1	1	1	0	0	0	0	0	0				0	0	0	0	0	0
68	36	Male	Married/cohabiting	No formal education (or Unknown)	1	Informal employment	Other	Not Bed ridden	INH	0	1	5	3	1	0		0		0		0	1	1	0	0	0	0	1 - (Once)	0	0				0	0	0	0	0	0
69	30	Male	Married/cohabiting	No formal education (or Unknown)	1	Informal employment	Other	Not Bed ridden	INH	0	1	6	2	1	Unk0wn or undocumented		0		Unk0wn or undocumented		0	0	0	0	0	0	0	0	0	0				0	1	0	0	1	0
70	40	Female	Married/cohabiting	Primary	1	Informal employment	Other	Not Bed ridden	INH	0	1	8	1	1	0		0		1	1	0	0	1	1	0	1	0	1 - (Once)	0	0				0	0	0	0	0	0
71	45	Male	Married/cohabiting	Secondary	1	Informal employment	Other	Not Bed ridden	INH	1	1	7	2	1	1	1	0		0		0	0	1	1	1	0	0	1 - (Once)	0	0				0	1	0	0	1	0
72	26	Male	Single (Never married)	Primary	0	Formal employment		Not Bed ridden	INH	1	1	4	2	1	0		0		0		1	0	0	0	0	0	0	1 - (Once)	0	0				0	0	0	0	0	0
73	47	Male	Married/cohabiting	Secondary	1	Informal employment	Other	Not Bed ridden	INH	0	1	8	2	1	0		0		0		0	1	0	1	1	0	1	1 - (Once)	0	0				0	1	0	0	1	0
74	34	Female	Married/cohabiting	Primary	1	Informal employment	Other	Not Bed ridden	INH	0	1	6	1	1	0		1	1	0		0	0	1	0	0	0	0	1 - (Once)	0	0				1	0	0	0	0	0
75	21	Female	Married/cohabiting	Secondary	1	Informal employment	Other	Not Bed ridden	INH	0	1	1	2	1	0		0		0		0	0	1	0	0	0	0	1 - (Once)	0	0				0	0	0	0	0	0
76	56	Female	Married/cohabiting	No formal education (or Unknown)	1	Informal employment	Other	Not Bed ridden	INH	0	1	1	1	1	0		0		0		0	1	1	0	0	0	0	1 - (Once)	0	0				0	1	0	1	0	0
77	52	Male	Married/cohabiting	Above Secondary	1	Formal employment		Not Bed ridden	INH	0	1	7	2	1	0		0		0		1	1	0	1	0	0	0	1 - (More than Once)	0	0				0	0	0	0	0	0
78	32	Female	Widowed, Widower or Divorced	Secondary	1	Informal employment	Casual laborer (Fisher folk, Trucker, Plantation Worker)	Not Bed ridden	INH	0	0	1	2	1	0		0		0		1	0	0	0	1	0	0	1 - (Once)	0	0				1	0	0	0	0	0
79	39	Female	Married/cohabiting	Primary	1	Formal employment		Not Bed ridden	INH	0	Unk0wn	5	1	1	1	1	0		0		1	1	0	0	0	0	0	0	0	0				0	0	0	0	0	0
80	42	Female	Married/cohabiting	No formal education (or Unknown)	1	Informal employment	Other	Not Bed ridden	INH	1	1	7	6	1	1	1	1	0	0		0	0	0	0	0	1	1	1 - (Once)	0	0				1	0	0	0	1	0
81	52	Female	Widowed, Widower or Divorced	Above Secondary	1	Informal employment	Other	Not Bed ridden	INH	0	1	14	3	1	1	1	0		0		0	0	1	1	1	0	0	1 - (Once)	0	0				0	1	0	1	1	0
82	47	Female	Single (Never married)	Primary	0	Informal employment	Other	Not Bed ridden	INH	0	1	15	1	1	0		1	1	0		0	1	1	1	0	0	0	0	1	0				0	0	0	0	0	0
83	36	Male	Single (Never married)	Above Secondary	1	Formal employment		Not Bed ridden	INH	0	1	1	2	1	0		0		0		0	0	1	1	0	0	0	0	0	0				0	0	0	0	0	0
84	28	Female	Married/cohabiting	Secondary	1	Informal employment	Other	Not Bed ridden	INH	0	1	7	2	1	0		0		0		0	1	1	0	0	0	0	0	0	0				0	0	0	0	0	0
85	34	Female	Married/cohabiting	No formal education (or Unknown)	1	Informal employment	Other	Not Bed ridden	INH	0	1	3	1	1	0		0		0		0	1	1	0	0	0	0	0	1	0				0	0	0	0	1	1	Liver or Kidney Disease
86	40	Female	Married/cohabiting	No formal education (or Unknown)	1	Formal employment		Not Bed ridden	INH	1	1	3	3	1	1	1	1	1	1	1	0	1	1	1	1	0	0	0	1	0				1	0	1	0	1	1	Other
87	43	Male	Married/cohabiting	Above Secondary	1	Formal employment		Not Bed ridden	INH	1	1	5	2	1	0		1	1	0		0	0	0	0	0	0	0	0	0	0				0	0	0	0	0	0
88	36	Male	Married/cohabiting	No formal education (or Unknown)	1	Informal employment	Casual laborer (Fisher folk, Trucker, Plantation Worker)	Not Bed ridden	INH	0	1	1	2	1	0		0		0		0	0	1	0	0	0	0	1 - (Once)	0	0				0	0	0	0	0	0
89	26	Female	Married/cohabiting	Primary	1	Informal employment	Other	Not Bed ridden	INH	0	1	5	1	1	1	1	0		0		0	0	0	0	0	0	0	0	0	0				0	0	0	0	0	0
90	45	Male	Married/cohabiting	No formal education (or Unknown)	1	Informal employment	Other	Not Bed ridden	INH	0	1	1	1	1	0		0		0		0	1	1	0	0	0	0	0	0	0				0	0	0	0	1	0
91	48	Male	Married/cohabiting	No formal education (or Unknown)	1	Informal employment	Casual laborer (Fisher folk, Trucker, Plantation Worker)	Not Bed ridden	INH	0	1	9	3	1	1	1	0		0		0	0	0	1	0	1	0	1 - (Once)	0	0				0	0	0	0	0	0
92	38	Male	Married/cohabiting	Secondary	1	Informal employment	Casual laborer (Fisher folk, Trucker, Plantation Worker)	Not Bed ridden	INH	0	1	0	2	1	Unk0wn or undocumented		Unk0wn or undocumented		Unk0wn or undocumented		0	1	1	0	0	0	0	0	0	0				0	0	0	1	0	0
93	60	Male	Married/cohabiting	Above Secondary	1	Informal employment	Casual laborer (Fisher folk, Trucker, Plantation Worker)	Not Bed ridden	INH	0	1	7	1	1	1	1	0		0		0	0	0	1	0	0	0	1 - (Once)	0	0				1	0	0	0	0	0
94	34	Female	Widowed, Widower or Divorced	Above Secondary	1	Formal employment		Not Bed ridden	INH	0	1	4	2	1	0		0		0		0	0	0	1	0	0	0	1 - (Once)	0	0				0	1	0	0	1	0
95	43	Female	Married/cohabiting	No formal education (or Unknown)	1	Informal employment	Casual laborer (Fisher folk, Trucker, Plantation Worker)	Not Bed ridden	INH	1	1	6	1	1	0		0		0		0	1	0	1	0	0	0	1 - (Once)	0	0				0	1	0	0	1	0
96	25	Female	Married/cohabiting	Secondary	0	Informal employment	Other	Not Bed ridden	INH	0	Unk0wn	3	3	1	1	1	1	1	0		0	1	1	1	0	0	0	0	0	0				0	0	0	0	1	0
97	29	Male	Widowed, Widower or Divorced	Secondary	0	Informal employment	Other	Not Bed ridden	INH	0	1	2	2	1	0		0		0		0	0	1	1	1	0	0	1 - (Once)	0	0				0	0	0	0	1	0
98	52	Female	Married/cohabiting	Above Secondary	1	Informal employment	Casual laborer (Fisher folk, Trucker, Plantation Worker)	Not Bed ridden	INH	0	1	1	2	1	0		0		0		0	0	0	1	1	0	0	1 - (Once)	0	0				0	0	0	0	1	0
99	44	Male	Married/cohabiting	Above Secondary	1	Informal employment	Casual laborer (Fisher folk, Trucker, Plantation Worker)	Not Bed ridden	INH	1	1	1	1	1	0		1	1	0		0	0	1	1	0	0	0	0	0	0				0	1	0	0	1	0
100	42	Female	Widowed, Widower or Divorced	No formal education (or Unknown)	1	Informal employment	Other	Not Bed ridden	INH	0	1	4	6	1	1	0	1	0	0		0	0	0	0	0	1	1	1 - (Once)	0	0				0	0	0	0	1	0
101	24	Female	Married/cohabiting	Secondary	0	Informal employment	Other	Not Bed ridden	INH	1	1	1	1	1	0		1	0	0		1	0	0	1	0	0	0	1 - (Once)	0	0				0	0	0	0	0	0
102	39	Female	Widowed, Widower or Divorced	Above Secondary	1	Formal employment		Not Bed ridden	INH	0	1	7	3	1	0		0		0		0	0	0	0	0	0	0	0	0	0				0	0	0	0	0	0
103	43	Male	Married/cohabiting	No formal education (or Unknown)	1	Informal employment	Other	Not Bed ridden	INH	0	1	3	3	1	1	1	0		1	1	0	0	0	1	0	0	0	1 - (Once)	0	0				0	0	0	0	0	0
104	40	Male	Married/cohabiting	Above Secondary	1	Informal employment	Casual laborer (Fisher folk, Trucker, Plantation Worker)	Not Bed ridden	INH	0	1	12	1	1	Unk0wn or undocumented		Unk0wn or undocumented		Unk0wn or undocumented		0	0	1	1	1	0	0	1 - (Once)	0	1	Pulmonary Bacteriologically Confirmed TB	0t Bed ridden6	2020-07-27	0	1	0	0	1	0
105	44	Male	Married/cohabiting	No formal education (or Unknown)	1	Informal employment	Casual laborer (Fisher folk, Trucker, Plantation Worker)	Not Bed ridden	INH	1	1	2	2	1	1	1	0		0		1	1	0	0	0	1	0	0	0	0				0	0	0	0	0	0
106	14	Male	Single (Never married)	Primary	0	Informal employment	Other	Not Bed ridden	INH	0	1	10	1	1	1	1	1	1	0		0	0	0	0	0	1	0	1 - (Once)	0	0				0	0	0	0	1	0
107	30	Female	Single (Never married)	Primary	0	Informal employment	Other	Not Bed ridden	INH	0	1	7	4	1	0		0		0		0	0	1	1	0	0	0	1 - (Once)	0	0				0	0	0	0	0	0
108	33	Female	Married/cohabiting	Above Secondary	1	Informal employment	Other	Not Bed ridden	INH	0	1	2	3	1	0		0		0		0	0	0	0	0	0	0	1 - (Once)	0	0				0	0	0	0	1	0
109	34	Male	Widowed, Widower or Divorced	Secondary	1	Informal employment	Casual laborer (Fisher folk, Trucker, Plantation Worker)	Not Bed ridden	INH	1	0	4	2	1	0		1	1	0		1	0	0	0	0	1	0	1 - (Once)	0	0				0	0	0	0	0	0
110	21	Female	Married/cohabiting	Secondary	1	Informal employment	Other	Not Bed ridden	INH	0	1	1	1	1	0		0		0		0	0	1	0	0	0	0	0	0	0				0	0	0	0	1	0
111	25	Female	Single (Never married)	Primary	0	Informal employment	Key population (Engaged in any kind of transactional sex)	Not Bed ridden	INH	1	1	8	3	1	1	1	0		0		1	0	0	0	1	1	0	0	1	0				0	1	0	0	1	0
112	46	Female	Single (Never married)	No formal education (or Unknown)	0	Informal employment	Other	Not Bed ridden	INH	0	Unk0wn	11	3	1	Unk0wn or undocumented		Unk0wn or undocumented		Unk0wn or undocumented		0	1	1	0	0	0	1	1 - (Once)	1	0				1	0	0	0	1	0
113	45	Male	Married/cohabiting	Primary	1	Informal employment	Casual laborer (Fisher folk, Trucker, Plantation Worker)	Not Bed ridden	INH	1	1	1	1	1	0		0		0		1	0	1	0	0	0	0	0	0	0				0	0	0	0	0	0
114	37	Female	Widowed, Widower or Divorced	No formal education (or Unknown)	1	Informal employment	Other	Not Bed ridden	INH	1	1	6	1	1	1	0	0		0		1	1	0	1	0	0	0	1 - (Once)	0	0				0	0	0	0	1	0
115	12	Female	Single (Never married)	Primary	0	Informal employment	Other	Not Bed ridden	INH	0	1	1	1	1	0		0		0		0	0	0	1	1	0	0	0	0	0				0	1	0	0	1	0
116	49	Female	Widowed, Widower or Divorced	No formal education (or Unknown)	0	Informal employment	Other	Not Bed ridden	INH	0	1	4	4	1	0		Unk0wn or undocumented		0		0	0	1	1	0	0	0	0	0	0				0	0	0	0	0	0
117	42	Female	Widowed, Widower or Divorced	Primary	1	Informal employment	Casual laborer (Fisher folk, Trucker, Plantation Worker)	Not Bed ridden	INH	0	1	5	3	1	Unk0wn or undocumented		Unk0wn or undocumented		Unk0wn or undocumented		0	1	0	0	0	0	0	1 - (More than Once)	1	1	Pulmonary Bacteriologically Confirmed TB	0t Bed ridden6	2022-09-22	0	1	1	0	1	1	Cancer
118	18	Female	Single (Never married)	Secondary	0	Informal employment	Other	Not Bed ridden	INH	0	1	1	3	1	0		0		0		0	0	1	0	0	0	0	0	0	0				0	0	0	0	0	0
119	41	Female	Married/cohabiting	No formal education (or Unknown)	1	Informal employment	Other	Not Bed ridden	INH	0	1	10	2	1	0		1	1	0		0	0	1	0	0	1	0	0	0	0				0	0	0	0	0	0
120	32	Male	Married/cohabiting	Secondary	1	Informal employment	Other	Not Bed ridden	INH	0	1	0	1	1	0		0		0		1	1	1	0	1	0	0	0	0	0				0	1	1	1	1	0
121	25	Female	Single (Never married)	Primary	1	Informal employment	Key population (Engaged in any kind of transactional sex)	Not Bed ridden	INH	1	1	3	2	1	0		0		0		1	0	0	0	0	1	0	0	1	0				0	1	1	0	0	0
122	34	Female	Married/cohabiting	Above Secondary	1	Informal employment	Other	Not Bed ridden	INH	0	1	6	2	1	0		0		0		0	1	1	0	0	0	0	1 - (Once)	0	0				0	0	0	0	0	0
123	41	Female	Married/cohabiting	Secondary	1	Informal employment	Casual laborer (Fisher folk, Trucker, Plantation Worker)	Not Bed ridden	INH	0	1	10	3	1	1	1	0		0		1	0	0	1	0	0	0	0	0	0				1	1	0	0	0	1	Hypertension
124	54	Male	Married/cohabiting	No formal education (or Unknown)	1	Informal employment	Other	Not Bed ridden	INH	0	Unk0wn	1	1	1	Unk0wn or undocumented		Unk0wn or undocumented		Unk0wn or undocumented		0	1	1	0	0	0	0	1 - (Once)	0	0				0	0	0	0	0	0
125	21	Female	Married/cohabiting	Secondary	1	Informal employment	Other	Not Bed ridden	INH	0	1	1	2	1	0		0		0		0	0	0	0	0	0	0	1 - (Once)	0	0				0	0	0	0	1	0
126	33	Female	Single (Never married)	Primary	0	Informal employment	Other	Not Bed ridden	INH	0	1	4	1	1	0		0		0		1	0	0	0	0	0	0	0	0	0				0	0	0	0	1	0
127	37	Male	Married/cohabiting	No formal education (or Unknown)	1	Informal employment	Other	Not Bed ridden	INH	0	1	5	4	1	0		0		0		0	0	1	1	0	0	0	1 - (Once)	0	0				0	0	0	0	0	0
128	34	Female	Married/cohabiting	No formal education (or Unknown)	1	Informal employment	Other	Not Bed ridden	INH	0	1	1	1	1	1	1	1	1	0		1	1	0	0	0	0	0	1 - (Once)	1	0				0	0	0	0	1	0
129	38	Female	Widowed, Widower or Divorced	No formal education (or Unknown)	1	Informal employment	Other	Not Bed ridden	INH	0	1	3	3	1	0		0		0		1	0	1	0	0	0	1	0	0	0				0	1	1	1	0	0
130	45	Male	Married/cohabiting	Above Secondary	1	Informal employment	Other	Not Bed ridden	INH	0	1	1	2	1	0		0		0		0	0	0	0	0	0	0	1 - (Once)	0	0				0	0	0	0	1	0
131	57	Male	Married/cohabiting	Above Secondary	1	Formal employment		Not Bed ridden	INH	0	1	12	1	1	0		0		0		0	1	0	0	1	0	0	1 - (Once)	0	0				0	0	0	0	1	0
132	22	Female	Married/cohabiting	Secondary	1	Informal employment	Other	Not Bed ridden	INH	0	1	1	1	1	0		0		0		1	0	0	1	0	0	1	1 - (More than Once)	0	1	Pulmonary Bacteriologically Confirmed TB	0t Bed ridden6	2021-06-09	0	0	0	0	1	0
133	6	Female	Single (Never married)	Primary	0	Informal employment	Other	Not Bed ridden	INH	0	1	4	1	1	0		1	1	0		0	1	1	0	0	0	0	1 - (Once)	0	0				0	0	0	0	0	0
134	35	Female	Married/cohabiting	Primary	1	Informal employment	Industrial worker (Those working at new industries)	Not Bed ridden	INH	1	1	6	2	1	0		0		Unk0wn or undocumented		1	1	1	0	1	1	1	1 - (More than Once)	1	1	Pulmonary Bacteriologically Confirmed TB	0t Bed ridden6	2021-06-01	1	1	1	1	1	1	Hypertension
135	42	Female	Married/cohabiting	No formal education (or Unknown)	1	Informal employment	Casual laborer (Fisher folk, Trucker, Plantation Worker)	Not Bed ridden	INH	0	1	8	2	1	0		0		0		0	0	0	1	0	0	0	1 - (Once)	0	0				0	0	0	0	0	0
136	40	Male	Married/cohabiting	No formal education (or Unknown)	1	Informal employment	Other	Not Bed ridden	INH	0	1	5	2	1	0		0		0		0	1	0	0	0	0	0	1 - (Once)	0	0				0	0	0	0	0	0
137	30	Female	Single (Never married)	No formal education (or Unknown)	0	Informal employment	Other	Not Bed ridden	INH	1	1	1	1	1	1	0	0		Unk0wn or undocumented		0	1	0	1	0	0	0	0	1	0				0	0	0	0	0	0
138	39	Female	Married/cohabiting	Primary	1	Informal employment	Casual laborer (Fisher folk, Trucker, Plantation Worker)	Not Bed ridden	INH	0	1	0	1	1	0		0		0		0	0	0	0	0	0	0	1 - (Once)	0	0				0	0	1	0	0	1	Cancer
139	33	Male	Married/cohabiting	No formal education (or Unknown)	1	Informal employment	Other	Not Bed ridden	INH	0	1	6	1	1	0		1	1	0		1	0	0	0	0	0	1	0	0	0				0	0	0	0	1	0
140	49	Female	Single (Never married)	No formal education (or Unknown)	0	Informal employment	Other	Not Bed ridden	INH	1	1	9	1	1	0		0		1	1	1	1	0	1	0	0	0	1 - (Once)	0	0				0	0	0	0	0	0
141	30	Female	Married/cohabiting	No formal education (or Unknown)	1	Informal employment	Other	Not Bed ridden	INH	0	1	1	1	1	1	1	0		0		0	0	0	0	0	0	0	0	0	0				0	0	0	0	0	0
142	45	Male	Widowed, Widower or Divorced	Primary	1	Informal employment	Casual laborer (Fisher folk, Trucker, Plantation Worker)	Not Bed ridden	INH	1	1	0	1	1	1	0	0		0		1	1	1	0	1	1	0	0	1	0				1	1	0	1	0	0
143	40	Male	Married/cohabiting	Above Secondary	1	Informal employment	Other	Not Bed ridden	INH	0	0	0	3	1	1	1	Unk0wn or undocumented		Unk0wn or undocumented		0	0	1	0	0	0	0	0	0	0				0	0	0	1	0	0
144	8	Male	Single (Never married)	Primary	0	Informal employment	Other	Not Bed ridden	INH	0	0	4	1	1	1	1	1	1	0		0	1	1	0	0	0	1	0	0	0				0	0	0	0	0	0
145	50	Female	Widowed, Widower or Divorced	No formal education (or Unknown)	1	Informal employment	Other	Not Bed ridden	INH	0	1	2	1	1	Unk0wn or undocumented		Unk0wn or undocumented		Unk0wn or undocumented		1	1	1	0	0	0	0	0	0	0				1	0	0	0	0	0
146	36	Female	Single (Never married)	Primary	0	Informal employment	Other	Not Bed ridden	INH	0	1	15	3	1	0		Unk0wn or undocumented		0		1	1	0	0	0	0	0	1 - (Once)	0	0				1	0	0	0	0	0
147	49	Female	Married/cohabiting	No formal education (or Unknown)	1	Informal employment	Other	Not Bed ridden	INH	0	1	11	3	1	0		0		0		0	0	0	1	0	0	0	1 - (Once)	0	0				0	0	0	0	1	0
148	42	Male	Married/cohabiting	No formal education (or Unknown)	1	Informal employment	Other	Not Bed ridden	INH	0	1	0	2	1	0		Unk0wn or undocumented		Unk0wn or undocumented		0	0	0	1	0	0	0	0	0	0				0	0	0	1	1	0
149	26	Male	Married/cohabiting	Secondary	1	Informal employment	Casual laborer (Fisher folk, Trucker, Plantation Worker)	Not Bed ridden	INH	0	1	1	1	1	0		0		0		1	1	0	0	0	0	0	1 - (Once)	1	1	Pulmonary Bacteriologically Confirmed TB	Bed ridden	2022-10-03	0	1	0	1	0	1	Other
150	38	Female	Married/cohabiting	Secondary	1	Informal employment	Other	Not Bed ridden	INH	0	1	10	3	1	1	1	Unk0wn or undocumented		Unk0wn or undocumented		0	0	1	0	0	0	0	0	0	0				0	0	0	0	0	0
151	24	Female	Married/cohabiting	Primary	1	Informal employment	Other	Not Bed ridden	INH	1	1	1	2	1	0		1	1	0		0	0	0	0	0	0	0	0	0	0				0	0	0	0	0	0
152	32	Female	Married/cohabiting	No formal education (or Unknown)	1	Informal employment	Other	Not Bed ridden	INH	0	1	7	1	1	1	1	1	1	0		1	0	0	0	0	0	0	0	0	0				0	0	0	0	0	0
153	38	Male	Married/cohabiting	Primary	1	Informal employment	Casual laborer (Fisher folk, Trucker, Plantation Worker)	Not Bed ridden	INH	0	0	5	3	1	0		0		0		0	0	1	0	0	0	0	1 - (Once)	0	0				0	0	0	0	0	0
154	44	Male	Married/cohabiting	Secondary	1	Informal employment	Casual laborer (Fisher folk, Trucker, Plantation Worker)	Not Bed ridden	INH	1	1	5	1	1	0		0		0		1	1	1	0	0	0	0	1 - (Once)	0	0				0	0	0	0	0	0
155	48	Female	Widowed, Widower or Divorced	Secondary	1	Formal employment		Not Bed ridden	INH	0	1	6	3	1	0		0		0		0	1	1	0	0	0	0	1 - (Once)	0	0				0	0	0	0	0	0
156	16	Male	Single (Never married)	Primary	0	Informal employment	Other	Not Bed ridden	INH	0	1	13	1	1	0		0		0		1	1	1	0	0	0	0	0	0	0				0	0	0	0	0	0
157	36	Female	Married/cohabiting	Primary	1	Informal employment	Other	Not Bed ridden	INH	0	1	6	2	1	0		0		0		0	0	0	0	0	0	0	0	0	0				1	0	0	0	1	0
158	26	Male	Married/cohabiting	Secondary	1	Informal employment	Other	Not Bed ridden	INH	0	1	1	2	1	0		0		0		0	0	0	1	0	0	0	0	0	0				0	0	0	0	0	0
159	50	Male	Married/cohabiting	Secondary	1	Informal employment	Other	Not Bed ridden	INH	0	1	10	1	1	0		Unk0wn or undocumented		Unk0wn or undocumented		0	0	0	1	0	1	0	0	1	0				1	0	0	0	0	0
160	30	Female	Married/cohabiting	Primary	1	Informal employment	Other	Not Bed ridden	INH	0	1	6	1	1	0		0		0		1	0	1	1	0	0	0	0	0	0				0	0	0	0	0	0
161	18	Female	Single (Never married)	Secondary	1	Informal employment	Other	Not Bed ridden	INH	0	1	1	2	1	0		0		0		0	0	0	0	0	0	0	1 - (Once)	0	0				0	1	0	0	0	0
162	30	Female	Single (Never married)	No formal education (or Unknown)	1	Informal employment	Other	Not Bed ridden	INH	1	1	8	1	1	0		0		0		1	1	0	1	0	1	0	1 - (Once)	0	0				0	0	1	0	1	0
163	35	Female	Single (Never married)	Above Secondary	1	Formal employment		Not Bed ridden	INH	1	1	6	1	1	0		1	1	0		0	0	1	0	0	0	0	0	0	0				0	0	0	0	0	0
164	38	Female	Widowed, Widower or Divorced	Above Secondary	1	Informal employment	Other	Not Bed ridden	INH	0	1	6	3	1	0		0		0		0	0	0	1	0	0	0	0	0	0				0	0	0	0	0	0
165	40	Female	Married/cohabiting	Secondary	1	Informal employment	Casual laborer (Fisher folk, Trucker, Plantation Worker)	Not Bed ridden	INH	0	1	12	3	1	Unk0wn or undocumented		Unk0wn or undocumented		Unk0wn or undocumented		0	1	0	1	0	0	0	1 - (Once)	1	0				0	0	0	0	0	1	Hypertension
166	31	Male	Widowed, Widower or Divorced	Primary	0	Informal employment	Other	Not Bed ridden	INH	0	1	1	1	1	0		0		0		1	0	1	0	0	0	0	0	0	0				0	1	0	1	0	0
167	32	Female	Married/cohabiting	No formal education (or Unknown)	1	Informal employment	Other	Not Bed ridden	INH	0	1	2	1	1	1	1	1	1	0		0	0	1	0	0	1	1	0	0	0				0	0	0	0	0	0
168	31	Female	Married/cohabiting	Above Secondary	1	Informal employment	Other	Not Bed ridden	INH	0	1	4	3	1	0		0		0		0	0	0	1	0	0	0	0	0	0				0	0	0	0	0	0
169	42	Female	Married/cohabiting	No formal education (or Unknown)	1	Informal employment	Casual laborer (Fisher folk, Trucker, Plantation Worker)	Not Bed ridden	INH	0	1	12	1	1	Unk0wn or undocumented		Unk0wn or undocumented		Unk0wn or undocumented		1	0	1	1	0	0	0	1 - (Once)	1	0				0	1	1	0	1	0
170	55	Female	Married/cohabiting	No formal education (or Unknown)	1	Informal employment	Other	Not Bed ridden	INH	0	1	9	1	1	0		0		0		1	1	1	0	0	0	0	1 - (Once)	0	0				0	0	0	0	0	0
171	39	Female	Widowed, Widower or Divorced	No formal education (or Unknown)	1	Informal employment	Other	Not Bed ridden	INH	0	Unk0wn	8	1	1	0		0		0		0	0	1	1	1	0	0	0	1	0				0	0	0	0	0	0
172	30	Female	Widowed, Widower or Divorced	Secondary	1	Informal employment	Other	Not Bed ridden	INH	0	1	6	2	1	1	1	0		0		0	0	0	1	0	0	0	1 - (Once)	0	0				0	0	0	0	0	0
173	31	Female	Widowed, Widower or Divorced	No formal education (or Unknown)	1	Informal employment	Other	Not Bed ridden	INH	0	1	4	1	1	1	1	1	1	0		1	1	1	0	0	1	0	0	0	0				0	0	0	0	1	0
174	39	Male	Widowed, Widower or Divorced	Above Secondary	1	Informal employment	Casual laborer (Fisher folk, Trucker, Plantation Worker)	Not Bed ridden	INH	1	1	6	2	1	1	1	1	1	1	0	1	1	0	1	1	0	0	1 - (Once)	1	0				1	0	0	0	1	1	Other
175	40	Male	Married/cohabiting	Secondary	1	Informal employment	Casual laborer (Fisher folk, Trucker, Plantation Worker)	Not Bed ridden	INH	0	1	5	4	1	0		0		0		0	0	0	0	0	0	0	1 - (Once)	0	0				0	0	0	0	0	0
176	49	Male	Married/cohabiting	Above Secondary	1	Formal employment		Not Bed ridden	INH	0	1	6	2	1	0		0		0		0	0	0	0	0	0	0	0	0	0				1	1	0	0	1	0
177	54	Male	Married/cohabiting	No formal education (or Unknown)	1	Informal employment	Other	Not Bed ridden	INH	0	1	1	1	1	0		0		0		0	0	0	0	0	0	0	0	0	0				0	0	0	0	1	0
178	23	Female	Single (Never married)	Secondary	1	Informal employment	Casual laborer (Fisher folk, Trucker, Plantation Worker)	Not Bed ridden	INH	0	1	9	2	1	1	1	1	1	Unk0wn or undocumented		0	0	0	1	1	0	0	1 - (Once)	1	0				0	0	1	0	1	1	Diabetes
179	40	Male	Single (Never married)	No formal education (or Unknown)	1	Informal employment	Other	Not Bed ridden	INH	0	1	7	2	1	0		0		0		0	1	1	1	0	0	0	0	0	0				0	0	0	0	0	0
180	18	Male	Single (Never married)	Primary	0	Informal employment	Other	Not Bed ridden	INH	0	1	6	1	1	0		1	1	0		0	1	1	0	0	0	1	1 - (Once)	0	0				0	0	0	0	1	0
181	55	Male	Widowed, Widower or Divorced	No formal education (or Unknown)	1	Informal employment	Other	Not Bed ridden	INH	0	1	5	2	1	0		0		0		0	0	0	1	1	0	0	1 - (Once)	0	0				0	0	0	0	0	0
182	61	Female	Married/cohabiting	Primary	0	Informal employment	Casual laborer (Fisher folk, Trucker, Plantation Worker)	Not Bed ridden	INH	0	1	1	1	1	0		0		0		0	0	0	0	0	0	0	1 - (Once)	0	0				0	0	0	0	0	0
183	34	Male	Single (Never married)	No formal education (or Unknown)	0	Informal employment	Other	Not Bed ridden	INH	0	1	2	2	1	Unk0wn or undocumented		1	1	0		0	0	1	0	0	0	0	1 - (Once)	1	0				1	0	0	1	1	0
184	10	Female	Single (Never married)	Primary	0	Informal employment	Other	Not Bed ridden	INH	0	1	4	1	1	0		0		0		1	1	0	0	0	0	0	1 - (Once)	0	0				1	0	0	0	0	0
185	57	Female	Married/cohabiting	No formal education (or Unknown)	1	Informal employment	Other	Not Bed ridden	INH	0	1	9	1	1	Unk0wn or undocumented		Unk0wn or undocumented		Unk0wn or undocumented		1	1	0	0	0	0	0	0	1	0				1	0	0	0	1	0
186	36	Female	Widowed, Widower or Divorced	Primary	1	Informal employment	Casual laborer (Fisher folk, Trucker, Plantation Worker)	Not Bed ridden	INH	1	Unk0wn	6	3	1	0		1	1	0		0	1	0	1	0	0	0	0	0	1	Pulmonary Clinically Diag0sed TB	0t Bed ridden6	2021-09-07	0	0	1	0	0	1	Other
187	45	Female	Married/cohabiting	Above Secondary	1	Formal employment		Not Bed ridden	INH	0	1	3	2	1	0		0		1	1	0	0	1	1	0	0	0	0	0	0				0	0	0	0	0	0
188	24	Male	Married/cohabiting	No formal education (or Unknown)	1	Informal employment	Other	Not Bed ridden	INH	0	1	4	1	1	Unk0wn or undocumented		Unk0wn or undocumented		Unk0wn or undocumented		1	1	1	0	0	0	0	0	0	0				0	0	0	0	1	0
189	43	Female	Married/cohabiting	No formal education (or Unknown)	1	Informal employment	Other	Not Bed ridden	INH	0	Unk0wn	13	1	1	0		0		0		0	0	0	0	0	0	0	0	0	0				0	0	1	0	0	0
190	52	Male	Married/cohabiting	Secondary	1	Informal employment	Other	Not Bed ridden	INH	0	1	1	2	1	0		0		0		0	0	0	0	0	0	0	0	0	0				0	0	0	0	0	0
191	43	Female	Married/cohabiting	No formal education (or Unknown)	1	Informal employment	Other	Not Bed ridden	INH	1	1	3	2	1	0		0		0		1	1	0	1	0	0	0	1 - (Once)	0	0				1	0	0	0	1	0
192	37	Female	Married/cohabiting	Primary	1	Informal employment	Other	Not Bed ridden	INH	0	1	5	3	1	0		0		0		1	0	0	0	0	0	0	0	0	0				0	0	0	0	0	0
193	49	Male	Married/cohabiting	No formal education (or Unknown)	1	Informal employment	Other	Not Bed ridden	INH	0	1	8	1	1	Unk0wn or undocumented		Unk0wn or undocumented		Unk0wn or undocumented		1	1	1	0	0	0	0	0	0	0				0	0	0	0	1	0
194	33	Male	Married/cohabiting	Above Secondary	1	Formal employment		Not Bed ridden	INH	0	1	5	3	1	0		1	1	0		0	0	1	1	0	0	0	1 - (Once)	0	0				0	0	0	0	0	0
195	26	Female	Married/cohabiting	Secondary	1	Informal employment	Other	Not Bed ridden	INH	0	1	4	1	1	0		0		0		1	1	0	0	0	0	0	1 - (Once)	0	0				0	0	0	0	0	0
196	29	Female	Married/cohabiting	No formal education (or Unknown)	0	Informal employment	Other	Not Bed ridden	INH	0	1	2	1	1	Unk0wn or undocumented		Unk0wn or undocumented		Unk0wn or undocumented		1	1	1	0	0	0	0	1 - (Once)	0	0				0	0	0	0	1	0
197	73	Male	Married/cohabiting	No formal education (or Unknown)	1	Informal employment	Other	Not Bed ridden	INH	0	1	3	2	1	0		0		0		1	0	1	1	0	0	0	1 - (Once)	0	0				0	0	0	0	0	1	Hypertension
198	51	Female	Widowed, Widower or Divorced	Above Secondary	1	Informal employment	Other	Not Bed ridden	INH	1	1	8	3	1	0		0		1	1	1	0	1	1	0	0	0	1 - (Once)	0	0				1	0	0	0	0	0
199	36	Male	Married/cohabiting	No formal education (or Unknown)	1	Informal employment	Other	Not Bed ridden	INH	1	1	3	2	1	1	1	0		0		0	0	0	1	0	0	0	0	0	0				0	0	0	0	0	0
200	40	Female	Married/cohabiting	Primary	1	Informal employment	Other	Not Bed ridden	INH	0	1	5	4	1	0		0		0		1	1	1	0	0	0	0	1 - (Once)	0	0				0	0	0	0	0	0
201	33	Male	Married/cohabiting	Primary	1	Informal employment	Other	Not Bed ridden	INH	0	1	3	2	1	0		0		0		1	1	1	0	0	0	0	1 - (Once)	0	0				0	0	0	0	0	0
202	41	Female	Married/cohabiting	Primary	1	Informal employment	Other	Not Bed ridden	INH	0	1	11	2	1	0		Unk0wn or undocumented		Unk0wn or undocumented		0	0	0	1	0	0	0	1 - (More than Once)	0	0				0	1	1	0	1	0
203	40	Male	Widowed, Widower or Divorced	Secondary	1	Informal employment	Other	Not Bed ridden	INH	1	Unk0wn	0	1	1	Unk0wn or undocumented		Unk0wn or undocumented		Unk0wn or undocumented		0	0	0	1	0	0	0	0	0	0				0	0	0	0	1	0
204	26	Female	Married/cohabiting	Secondary	1	Informal employment	Other	Not Bed ridden	INH	0	1	2	3	1	0		0		0		0	0	0	0	0	0	0	0	0	0				0	0	0	0	0	0
205	46	Female	Married/cohabiting	Above Secondary	1	Formal employment		Not Bed ridden	INH	0	1	11	4	1	Unk0wn or undocumented		Unk0wn or undocumented		Unk0wn or undocumented		1	1	1	0	0	0	1	0	0	0				0	0	0	0	1	0
206	27	Female	Single (Never married)	Secondary	0	Informal employment	Other	Not Bed ridden	INH	0	1	2	3	1	0		0		0		0	0	0	0	0	0	0	0	0	0				0	0	0	0	0	0
207	35	Female	Married/cohabiting	Primary	1	Informal employment	Other	Not Bed ridden	INH	0	1	7	2	1	0		0		0		0	0	0	0	0	0	0	0	0	0				0	0	0	0	0	0
208	34	Female	Married/cohabiting	No formal education (or Unknown)	0	Informal employment	Other	Not Bed ridden	3HP	0	1	0	1	1	0		Unk0wn or undocumented		Unk0wn or undocumented		0	0	1	0	0	0	0	0	0	0				0	0	0	0	0	0
209	45	Female	Widowed, Widower or Divorced	Secondary	1	Informal employment	Casual laborer (Fisher folk, Trucker, Plantation Worker)	Not Bed ridden	INH	0	1	10	3	1	0		0		0		0	0	0	1	0	0	0	0	0	0				0	0	0	0	0	0
210	41	Female	Single (Never married)	Primary	0	Informal employment	Other	Not Bed ridden	INH	0	1	11	1	1	0		0		0		0	0	0	0	0	0	0	0	0	0				0	0	0	0	0	0
211	43	Male	Married/cohabiting	No formal education (or Unknown)	0	Informal employment	Other	Not Bed ridden	INH	1	1	5	3	1	1	1	1	1	0		0	1	1	0	0	1	0	1 - (Once)	0	0				0	0	0	0	1	0
212	27	Female	Single (Never married)	Above Secondary	1	Informal employment	Other	Not Bed ridden	INH	0	1	1	2	1	0		0		0		0	0	1	0	0	0	0	0	0	0				0	0	0	0	0	0
213	39	Female	Single (Never married)	Primary	1	Informal employment	Other	Not Bed ridden	INH	0	1	9	1	1	0		0		0		1	0	0	0	0	0	0	0	0	0				0	0	0	0	0	0
214	43	Female	Married/cohabiting	No formal education (or Unknown)	1	Informal employment	Other	Not Bed ridden	INH	0	1	9	3	1	1	1	1	1	0		0	0	1	1	0	0	0	1 - (Once)	1	1	Pulmonary Clinically Diag0sed TB	0t Bed ridden6	2022-05-09	1	1	0	0	1	1	Hypertension
215	24	Female	Single (Never married)	Primary	1	Informal employment	Other	Not Bed ridden	INH	0	0	1	1	1	0		1	1	0		0	0	0	0	0	0	0	0	0	0				0	0	0	0	0	0
216	29	Female	Widowed, Widower or Divorced	Secondary	1	Informal employment	Casual laborer (Fisher folk, Trucker, Plantation Worker)	Not Bed ridden	INH	0	1	4	2	1	0		0		0		0	1	0	1	0	0	0	1 - (Once)	1	0				0	1	0	0	0	0
217	10	Male	Single (Never married)	Primary	0	Informal employment	Other	Not Bed ridden	INH	0	1	6	1	1	1	1	1	1	0		0	0	0	0	0	1	1	1 - (Once)	0	0				0	0	0	0	0	0
218	30	Female	Single (Never married)	Primary	0	Informal employment	Other	Not Bed ridden	INH	0	1	15	2	1	0		0		0		0	0	0	0	0	1	0	1 - (Once)	0	0				0	0	0	1	1	0
219	55	Male	Married/cohabiting	No formal education (or Unknown)	1	Informal employment	Casual laborer (Fisher folk, Trucker, Plantation Worker)	Not Bed ridden	INH	0	1	9	3	1	0		0		0		0	0	0	0	0	1	0	0	0	0				0	0	0	0	0	0
220	5	Female	Widowed, Widower or Divorced	Above Secondary	1	Formal employment		Not Bed ridden	INH	1	1	2	2	1	0		0		0		1	1	0	0	0	0	0	1 - (Once)	0	0				0	0	0	0	0	0
221	26	Female	Single (Never married)	Above Secondary	0	Formal employment		Not Bed ridden	INH	0	1	12	2	1	1	1	Unk0wn or undocumented		Unk0wn or undocumented		1	1	1	0	0	0	0	1 - (More than Once)	0	0				0	0	0	0	1	0
222	40	Female	Widowed, Widower or Divorced	No formal education (or Unknown)	1	Informal employment	Other	Not Bed ridden	INH	1	1	4	2	1	0		0		0		0	1	0	1	0	0	0	1 - (Once)	0	0				0	0	0	0	0	0
223	40	Female	Married/cohabiting	Secondary	1	Formal employment		Not Bed ridden	INH	0	1	6	1	1	1	1	Unk0wn or undocumented		Unk0wn or undocumented		0	0	0	0	0	1	0	0	0	0				1	0	0	0	0	0
224	38	Male	Widowed, Widower or Divorced	Secondary	1	Informal employment	Casual laborer (Fisher folk, Trucker, Plantation Worker)	Not Bed ridden	INH	0	1	8	3	1	Unk0wn or undocumented		Unk0wn or undocumented		Unk0wn or undocumented		0	0	1	1	1	0	0	1 - (Once)	0	0				0	0	0	0	1	0
225	52	Female	Married/cohabiting	No formal education (or Unknown)	1	Formal employment		Not Bed ridden	INH	1	1	5	1	1	0		0		0		1	1	0	0	0	0	0	1 - (Once)	0	0				1	0	0	1	0	0
226	49	Male	Married/cohabiting	Primary	1	Informal employment	Casual laborer (Fisher folk, Trucker, Plantation Worker)	Not Bed ridden	INH	1	1	15	3	1	0		Unk0wn or undocumented		Unk0wn or undocumented		1	0	1	1	0	1	0	1 - (Once)	1	0				1	0	0	0	1	0
227	31	Female	Single (Never married)	No formal education (or Unknown)	0	Informal employment	Other	Not Bed ridden	INH	1	1	7	2	1	0		0		0		1	1	0	0	0	0	0	1 - (Once)	0	0				1	0	0	0	0	0
228	31	Female	Single (Never married)	Above Secondary	1	Informal employment	Other	Not Bed ridden	INH	0	1	2	1	1	0		0		0		1	1	0	0	0	0	0	1 - (Once)	0	0				0	0	0	0	1	0
229	10	Male	Single (Never married)	Primary	0	Informal employment	Other	Not Bed ridden	INH	0	1	8	2	1	1	1	1	1	Unk0wn or undocumented		1	0	1	0	1	1	1	1 - (Once)	0	1	Pulmonary Clinically Diag0sed TB	0t Bed ridden6	2023-05-31	0	0	1	0	1	0
230	34	Male	Married/cohabiting	Secondary	1	Formal employment		Not Bed ridden	INH	0	1	0	2	1	0		Unk0wn or undocumented		Unk0wn or undocumented		1	1	0	1	0	0	1	1 - (Once)	0	1	Pulmonary Bacteriologically Confirmed TB	0t Bed ridden6	2022-10-27	1	0	1	1	0	0
231	10	Female	Widowed, Widower or Divorced	Secondary	1	Informal employment	Casual laborer (Fisher folk, Trucker, Plantation Worker)	Not Bed ridden	INH	0	1	10	2	1	Unk0wn or undocumented		Unk0wn or undocumented		Unk0wn or undocumented		0	0	1	0	0	0	0	1 - (Once)	0	0				0	0	0	0	1	0
232	34	Male	Married/cohabiting	Primary	1	Informal employment	Casual laborer (Fisher folk, Trucker, Plantation Worker)	Not Bed ridden	INH	1	1	1	1	1	0		0		Unk0wn or undocumented		0	1	0	1	0	0	1	1 - (Once)	0	1	Pulmonary Clinically Diag0sed TB	0t Bed ridden6	2022-08-11	0	1	1	0	1	0
233	48	Female	Widowed, Widower or Divorced	No formal education (or Unknown)	1	Informal employment	Casual laborer (Fisher folk, Trucker, Plantation Worker)	Not Bed ridden	INH	0	1	4	2	1	0		Unk0wn or undocumented		Unk0wn or undocumented		1	0	0	0	1	1	0	0	1	0				0	0	0	0	0	0
234	35	Female	Married/cohabiting	Primary	1	Informal employment	Other	Not Bed ridden	INH	0	1	12	3	1	Unk0wn or undocumented		Unk0wn or undocumented		Unk0wn or undocumented		0	0	0	0	0	0	0	1 - (Once)	0	0				0	0	0	0	0	0
235	46	Female	Married/cohabiting	Primary	1	Informal employment	Casual laborer (Fisher folk, Trucker, Plantation Worker)	Not Bed ridden	INH	0	1	13	2	1	Unk0wn or undocumented		Unk0wn or undocumented		Unk0wn or undocumented		0	0	0	0	0	0	0	1 - (Once)	0	0				0	0	0	0	0	0
236	50	Female	Married/cohabiting	Secondary	1	Informal employment	Other	Not Bed ridden	INH	1	1	13	1	1	0		Unk0wn or undocumented		0		0	1	0	1	0	0	0	1 - (More than Once)	0	0				0	1	0	1	0	0
237	49	Female	Widowed, Widower or Divorced	Secondary	1	Informal employment	Casual laborer (Fisher folk, Trucker, Plantation Worker)	Not Bed ridden	INH	0	1	11	1	1	Unk0wn or undocumented		Unk0wn or undocumented		Unk0wn or undocumented		0	0	0	0	0	0	0	1 - (Once)	0	0				0	0	0	0	0	0
238	52	Female	Widowed, Widower or Divorced	Above Secondary	1	Formal employment		Not Bed ridden	INH	0	1	12	2	1	0		0		1	1	0	0	0	1	0	0	0	1 - (Once)	0	0				0	0	0	0	0	0
239	65	Male	Married/cohabiting	No formal education (or Unknown)	1	Informal employment	Other	Not Bed ridden	INH	1	1	12	1	1	1	0	1	1	0		0	0	0	1	0	0	0	1 - (Once)	0	0				0	0	0	0	1	0
240	44	Female	Married/cohabiting	Above Secondary	1	Informal employment	Other	Not Bed ridden	INH	0	1	11	2	1	Unk0wn or undocumented		Unk0wn or undocumented		Unk0wn or undocumented		0	0	0	0	0	0	0	1 - (Once)	0	0				0	0	0	0	0	0
241	32	Female	Married/cohabiting	Secondary	1	Informal employment	Industrial worker (Those working at new industries)	Not Bed ridden	INH	0	1	12	1	1	Unk0wn or undocumented		Unk0wn or undocumented		Unk0wn or undocumented		0	0	0	1	1	0	0	1 - (More than Once)	0	0				0	0	0	0	0	0
242	41	Male	Married/cohabiting	Secondary	1	Informal employment	Industrial worker (Those working at new industries)	Not Bed ridden	INH	0	1	11	2	1	1	1	0		0		0	0	1	0	1	0	0	0	0	0				0	0	0	0	0	0
243	36	Female	Widowed, Widower or Divorced	Primary	1	Informal employment	Casual laborer (Fisher folk, Trucker, Plantation Worker)	Not Bed ridden	INH	0	1	7	4	1	1	1	1	1	Unk0wn or undocumented		0	0	0	0	0	0	0	1 - (Once)	0	0				0	0	0	0	0	0
244	36	Female	Widowed, Widower or Divorced	No formal education (or Unknown)	1	Informal employment	Other	Not Bed ridden	INH	0	1	9	2	1	1	0	1	0	0		0	0	0	1	0	0	0	1 - (More than Once)	0	0				0	0	0	0	1	0
245	53	Female	Widowed, Widower or Divorced	Primary	1	Informal employment	Casual laborer (Fisher folk, Trucker, Plantation Worker)	Not Bed ridden	INH	0	1	10	3	1	0		0		0		0	1	0	0	0	0	0	1 - (Once)	0	0				0	0	0	0	1	0
246	44	Female	Married/cohabiting	Secondary	1	Informal employment	Casual laborer (Fisher folk, Trucker, Plantation Worker)	Not Bed ridden	INH	0	1	9	1	1	Unk0wn or undocumented		Unk0wn or undocumented		Unk0wn or undocumented		0	1	1	0	0	0	0	1 - (Once)	0	0				0	0	0	0	1	0
247	51	Male	Married/cohabiting	No formal education (or Unknown)	1	Informal employment	Other	Not Bed ridden	INH	1	1	9	2	1	0		0		0		1	1	1	1	0	1	0	1 - (Once)	0	0				0	0	0	1	1	0
248	37	Female	Married/cohabiting	Secondary	1	Informal employment	Key population (Engaged in any kind of transactional sex)	Not Bed ridden	INH	1	1	13	2	1	1	1	1	1	0		1	0	0	0	0	0	0	1 - (More than Once)	0	0				0	0	1	0	1	0
249	54	Male	Married/cohabiting	Above Secondary	1	Informal employment	Other	Not Bed ridden	INH	1	1	7	3	1	1	1	Unk0wn or undocumented		Unk0wn or undocumented		0	0	0	0	1	0	0	1 - (More than Once)	0	0				0	0	1	0	1	0
250	47	Female	Married/cohabiting	Primary	1	Informal employment	Other	Not Bed ridden	INH	0	1	8	3	1	0		0		0		0	0	1	1	0	0	0	1 - (Once)	0	0				0	1	0	0	1	0
251	55	Female	Widowed, Widower or Divorced	No formal education (or Unknown)	1	Informal employment	Other	Not Bed ridden	INH	0	1	10	1	1	0		0		0		0	1	0	0	0	0	0	0	0	0				1	0	0	0	0	0
252	35	Female	Married/cohabiting	No formal education (or Unknown)	1	Informal employment	Other	Not Bed ridden	INH	0	1	9	1	1	0		1	1	0		0	0	1	0	0	0	0	0	0	0				0	0	0	0	1	0
253	40	Female	Married/cohabiting	Above Secondary	1	Formal employment		Not Bed ridden	INH	0	1	8	1	1	0		0		0		0	0	0	0	0	0	0	1 - (More than Once)	0	0				0	0	0	1	0	0
254	42	Male	Married/cohabiting	No formal education (or Unknown)	1	Informal employment	Other	Not Bed ridden	INH	0	1	3	1	1	0		0		0		0	1	1	0	0	0	0	1 - (Once)	0	0				1	0	0	0	0	0
255	41	Female	Married/cohabiting	Secondary	1	Informal employment	Industrial worker (Those working at new industries)	Not Bed ridden	INH	0	1	11	2	1	Unk0wn or undocumented		0		0		1	1	1	1	0	0	0	1 - (Once)	1	0				0	1	0	0	1	0
256	32	Male	Married/cohabiting	Secondary	1	Informal employment	Other	Not Bed ridden	INH	0	1	1	2	1	0		0		0		0	1	1	1	1	0	1	1 - (Once)	0	0				0	0	0	0	1	0
257	45	Female	Widowed, Widower or Divorced	No formal education (or Unknown)	1	Informal employment	Other	Not Bed ridden	INH	0	1	11	4	1	1	1	1	1	0		0	1	1	0	0	1	0	1 - (Once)	0	0				1	0	0	0	0	0
258	46	Female	Widowed, Widower or Divorced	No formal education (or Unknown)	1	Informal employment	Other	Not Bed ridden	INH	1	1	14	3	1	0		Unk0wn or undocumented		0		1	0	1	1	1	1	0	1 - (More than Once)	1	0				1	1	0	0	0	0
259	44	Female	Married/cohabiting	No formal education (or Unknown)	1	Informal employment	Other	Not Bed ridden	INH	0	1	14	1	1	1	0	1	1	0		0	1	1	0	0	1	1	1 - (Once)	0	0				0	0	0	0	0	0
260	25	Male	Single (Never married)	Secondary	0	Informal employment	Other	Not Bed ridden	INH	1	1	8	2	1	1	1	0		Unk0wn or undocumented		1	0	0	1	0	1	0	1 - (Once)	0	0				1	0	0	0	1	0
261	22	Female	Married/cohabiting	Secondary	1	Informal employment	Other	Not Bed ridden	INH	0	1	1	2	1	0		0		0		0	0	1	0	0	0	0	0	0	0				0	0	0	0	0	0
262	19	Male	Single (Never married)	Primary	0	Informal employment	Other	Not Bed ridden	INH	0	1	4	1	1	1	1	1	1	0		0	1	1	0	0	1	0	1 - (Once)	0	0				0	0	1	0	1	0
263	35	Male	Widowed, Widower or Divorced	Secondary	1	Informal employment	Other	Not Bed ridden	INH	1	1	1	1	1	Unk0wn or undocumented		Unk0wn or undocumented		Unk0wn or undocumented		0	0	1	0	1	0	0	0	0	0				0	0	0	0	0	0
264	26	Female	Married/cohabiting	Primary	1	Informal employment	Other	Not Bed ridden	INH	0	1	6	2	1	0		0		0		0	0	0	0	0	0	0	1 - (Once)	0	0				1	0	0	0	1	0
265	34	Female	Married/cohabiting	Secondary	1	Formal employment		Not Bed ridden	INH	0	1	5	1	1	Unk0wn or undocumented		0		0		0	0	0	1	0	0	0	0	1	0				0	1	0	0	1	0
266	32	Female	Married/cohabiting	No formal education (or Unknown)	1	Informal employment	Other	Not Bed ridden	INH	0	1	5	1	1	0		0		0		0	1	1	0	0	0	0	0	0	0				1	0	0	0	1	0
267	42	Female	Widowed, Widower or Divorced	Secondary	1	Informal employment	Casual laborer (Fisher folk, Trucker, Plantation Worker)	Not Bed ridden	INH	0	1	2	1	1	1	1	0		0		0	0	0	1	0	0	0	1 - (Once)	0	0				0	0	1	1	1	0
268	26	Female	Single (Never married)	Secondary	0	Informal employment	Industrial worker (Those working at new industries)	Not Bed ridden	INH	0	1	3	2	1	1	0	0		Unk0wn or undocumented		1	0	0	0	1	1	0	1 - (Once)	0	0				1	0	0	1	0	0
269	36	Female	Married/cohabiting	No formal education (or Unknown)	1	Informal employment	Other	Not Bed ridden	INH	0	1	4	2	1	0		0		1	1	1	0	0	1	0	0	0	1 - (Once)	0	0				1	0	0	0	1	0
270	38	Female	Married/cohabiting	No formal education (or Unknown)	1	Informal employment	Other	Not Bed ridden	INH	0	1	4	1	1	0		0		0		0	0	1	0	0	0	0	0	0	0				0	0	0	0	0	0
271	46	Female	Married/cohabiting	Primary	1	Informal employment	Other	Not Bed ridden	INH	0	1	11	1	1	0		1	1	0		1	0	0	0	1	0	1	1 - (Once)	0	0				1	0	1	1	0	1	Other
272	36	Male	Married/cohabiting	Above Secondary	1	Informal employment	Other	Not Bed ridden	INH	0	1	14	3	1	1	1	1	1	0		0	0	0	1	0	1	0	0	0	0				0	1	0	0	0	0
273	64	Male	Married/cohabiting	Above Secondary	1	Informal employment	Industrial worker (Those working at new industries)	Not Bed ridden	INH	1	1	2	1	1	Unk0wn or undocumented		Unk0wn or undocumented		Unk0wn or undocumented		0	1	1	0	0	0	0	0	1	0				0	0	0	0	1	0
274	28	Female	Single (Never married)	Primary	0	Informal employment	Other	Not Bed ridden	INH	0	1	2	1	1	0		0		0		0	0	0	0	0	0	0	0	0	0				1	0	0	0	0	0
275	35	Female	Married/cohabiting	Primary	1	Informal employment	Casual laborer (Fisher folk, Trucker, Plantation Worker)	Not Bed ridden	INH	0	1	0	2	1	1	0	1	1	Unk0wn or undocumented		1	1	1	1	0	1	0	1 - (Once)	0	0				1	1	1	0	1	0
276	35	Female	Married/cohabiting	No formal education (or Unknown)	1	Informal employment	Other	Not Bed ridden	INH	0	1	0	1	1	0		0		0		0	0	0	0	0	0	0	0	0	0				0	0	0	0	0	0
277	31	Male	Married/cohabiting	No formal education (or Unknown)	1	Informal employment	Other	Not Bed ridden	INH	0	1	5	4	1	0		0		0		0	0	1	1	0	0	0	0	0	0				0	0	0	0	0	0
278	38	Male	Married/cohabiting	Secondary	1	Informal employment	Other	Not Bed ridden	INH	1	1	4	2	1	Unk0wn or undocumented		Unk0wn or undocumented		Unk0wn or undocumented		0	0	1	0	0	0	0	1 - (Once)	0	0				1	0	0	0	0	0
279	41	Male	Married/cohabiting	No formal education (or Unknown)	1	Informal employment	Other	Not Bed ridden	INH	0	1	4	3	1	0		0		0		0	1	0	1	0	0	0	1 - (Once)	0	0				0	0	0	0	1	0
280	48	Male	Married/cohabiting	No formal education (or Unknown)	1	Informal employment	Other	Not Bed ridden	INH	0	1	2	1	1	0		0		0		0	1	1	0	0	0	1	0	0	0				0	0	0	0	0	0
281	35	Male	Married/cohabiting	Above Secondary	1	Informal employment	Casual laborer (Fisher folk, Trucker, Plantation Worker)	Not Bed ridden	INH	0	1	1	2	1	0		0		0		0	0	0	1	0	0	0	0	0	0				0	0	0	0	0	0
282	27	Female	Married/cohabiting	Primary	1	Informal employment	Casual laborer (Fisher folk, Trucker, Plantation Worker)	Not Bed ridden	INH	0	1	0	2	1	0		0		0		1	0	1	1	0	0	0	0	0	0				1	0	0	0	0	1	Other
283	29	Female	Single (Never married)	Primary	1	Informal employment	Other	Not Bed ridden	INH	0	1	6	2	1	0		0		0		0	1	1	0	0	0	0	0	0	0				1	0	0	0	0	0
284	29	Female	Married/cohabiting	Above Secondary	1	Informal employment	Other	Not Bed ridden	INH	0	1	5	2	1	0		0		0		0	0	0	0	0	0	0	0	0	0				0	0	0	0	1	0
285	40	Male	Married/cohabiting	No formal education (or Unknown)	0	Informal employment	Other	Not Bed ridden	INH	0	1	1	1	1	0		0		0		0	0	1	0	0	0	0	1 - (Once)	0	0				0	0	0	0	1	0
286	34	Female	Married/cohabiting	Above Secondary	1	Informal employment	Other	Not Bed ridden	INH	0	1	0	1	1	1	1	Unk0wn or undocumented		Unk0wn or undocumented		0	0	1	0	0	0	0	1 - (Once)	1	0				0	0	0	0	1	0
287	32	Female	Married/cohabiting	Secondary	1	Informal employment	Other	Not Bed ridden	INH	0	1	8	2	1	0		0		0		0	0	1	0	0	0	0	1 - (Once)	0	0				0	0	0	0	0	0
288	50	Female	Widowed, Widower or Divorced	No formal education (or Unknown)	1	Informal employment	Other	Not Bed ridden	INH	1	1	0	1	1	Unk0wn or undocumented		0		Unk0wn or undocumented		1	0	1	1	0	1	0	1 - (More than Once)	1	1	Pulmonary Bacteriologically Confirmed TB	0t Bed ridden6	2021-04-21	1	1	1	1	1	0
289	36	Male	Married/cohabiting	No formal education (or Unknown)	1	Informal employment	Casual laborer (Fisher folk, Trucker, Plantation Worker)	Not Bed ridden	INH	0	1	4	2	1	0		0		0		0	1	0	0	0	0	0	1 - (Once)	0	0				0	0	0	0	0	0
290	33	Female	Married/cohabiting	Secondary	0	Informal employment	Other	Not Bed ridden	INH	0	1	6	3	1	1	1	0		0		1	0	0	1	0	0	0	0	0	0				0	0	0	0	0	0
291	34	Female	Married/cohabiting	Secondary	1	Informal employment	Casual laborer (Fisher folk, Trucker, Plantation Worker)	Not Bed ridden	INH	0	1	2	2	1	1	1	0		0		0	0	0	0	0	0	0	1 - (Once)	0	0				1	0	1	0	1	0
292	44	Female	Widowed, Widower or Divorced	No formal education (or Unknown)	0	Informal employment	Other	Not Bed ridden	INH	1	0	3	1	1	1	1	1	1	0		0	1	1	0	0	1	1	1 - (Once)	0	0				0	0	0	0	0	0
293	40	Female	Married/cohabiting	No formal education (or Unknown)	1	Informal employment	Other	Not Bed ridden	INH	0	1	2	3	1	0		0		0		0	0	0	1	0	1	1	1 - (Once)	0	0				0	0	0	0	0	0
294	78	Female	Single (Never married)	No formal education (or Unknown)	0	Informal employment	Other	Not Bed ridden	INH	0	1	14	2	1	0		0		1	1	1	0	1	1	0	0	0	1 - (Once)	0	0				1	0	0	0	0	0
295	32	Female	Married/cohabiting	Above Secondary	1	Formal employment		Not Bed ridden	INH	0	1	0	1	1	0		Unk0wn or undocumented		0		0	0	0	1	0	0	0	1 - (Once)	0	0				0	1	0	0	1	0
296	49	Male	Married/cohabiting	Primary	1	Informal employment	Other	Not Bed ridden	INH	0	1	5	1	1	0		0		0		0	0	0	0	0	0	0	1 - (Once)	0	0				1	0	0	0	1	0
297	54	Female	Widowed, Widower or Divorced	No formal education (or Unknown)	1	Informal employment	Other	Not Bed ridden	INH	0	1	9	2	1	1	1	0		0		0	0	1	0	0	0	0	1 - (Once)	0	0				0	0	0	0	0	0
298	28	Female	Married/cohabiting	Secondary	1	Informal employment	Other	Not Bed ridden	INH	0	1	1	2	1	0		0		Unk0wn or undocumented		1	0	1	0	0	0	0	1 - (Once)	1	0				1	0	0	1	1	0
299	46	Female	Married/cohabiting	No formal education (or Unknown)	1	Informal employment	Casual laborer (Fisher folk, Trucker, Plantation Worker)	Not Bed ridden	INH	0	1	4	2	1	1	1	1	1	0		0	0	0	1	0	0	0	0	0	0				0	0	0	0	0	0
300	34	Female	Single (Never married)	Above Secondary	0	Formal employment		Not Bed ridden	INH	0	1	7	2	1	1	1	0		0		1	0	1	0	0	0	0	1 - (Once)	0	0				1	0	0	0	0	0
301	36	Male	Married/cohabiting	Primary	1	Informal employment	Other	Not Bed ridden	INH	1	1	9	2	1	0		0		0		0	0	0	1	0	0	0	1 - (Once)	0	0				0	0	0	0	0	0
302	56	Female	Married/cohabiting	Above Secondary	1	Informal employment	Other	Not Bed ridden	INH	0	1	13	2	1	0		0		0		0	1	0	0	0	0	0	0	0	0				0	0	0	0	0	0
303	19	Female	Single (Never married)	Primary	0	Informal employment	Other	Not Bed ridden	INH	0	1	12	1	1	0		0		0		0	1	1	0	0	1	0	0	0	0				1	0	0	0	1	0
304	33	Female	Married/cohabiting	Primary	1	Informal employment	Other	Not Bed ridden	INH	0	1	4	2	1	0		0		0		0	0	0	0	0	0	0	1 - (Once)	0	0				1	0	0	0	0	0
305	62	Male	Married/cohabiting	No formal education (or Unknown)	1	Informal employment	Other	Not Bed ridden	INH	1	1	4	2	1	1	1	1	0	0		0	1	1	1	0	0	0	1 - (Once)	0	0				0	0	0	1	1	0
306	48	Male	Married/cohabiting	Above Secondary	1	Informal employment	Other	Not Bed ridden	INH	0	1	11	2	1	0		0		0		0	0	1	0	0	0	0	0	0	0				0	0	0	0	0	0
307	28	Female	Married/cohabiting	Above Secondary	1	Informal employment	Casual laborer (Fisher folk, Trucker, Plantation Worker)	Not Bed ridden	INH	0	1	4	2	1	1	1	0		0		0	0	1	1	0	1	1	1 - (Once)	0	0				0	0	1	0	1	1	Cancer
308	44	Male	Married/cohabiting	Above Secondary	1	Formal employment		Not Bed ridden	INH	1	1	2	1	1	0		1	1	1	1	1	0	1	0	0	0	0	1 - (Once)	0	0				0	0	0	0	0	0
309	24	Female	Married/cohabiting	Primary	1	Informal employment	Casual laborer (Fisher folk, Trucker, Plantation Worker)	Not Bed ridden	INH	0	1	4	1	1	0		0		Unk0wn or undocumented		1	0	0	1	0	0	0	0	0	0				1	0	0	0	1	0
310	20	Female	Married/cohabiting	Secondary	1	Informal employment	Casual laborer (Fisher folk, Trucker, Plantation Worker)	Not Bed ridden	INH	0	1	1	2	1	0		0		1	1	1	0	0	0	0	0	0	0	0	0				0	0	0	0	0	0
311	37	Female	Married/cohabiting	No formal education (or Unknown)	1	Informal employment	Other	Not Bed ridden	INH	0	1	0	1	1	Unk0wn or undocumented		Unk0wn or undocumented		Unk0wn or undocumented		0	0	0	0	0	0	0	0	0	0				0	0	0	0	1	0
312	26	Female	Single (Never married)	Primary	0	Informal employment	Other	Not Bed ridden	INH	0	1	9	4	1	0		0		0		0	1	0	0	0	0	0	0	0	0				0	1	0	0	0	0
313	33	Female	Married/cohabiting	Secondary	1	Informal employment	Other	Not Bed ridden	INH	0	1	4	3	1	1	1	1	1	Unk0wn or undocumented		1	0	1	0	0	0	0	1 - (Once)	0	0				0	0	0	0	1	0
314	30	Female	Married/cohabiting	Secondary	0	Informal employment	Casual laborer (Fisher folk, Trucker, Plantation Worker)	Not Bed ridden	INH	1	1	4	1	1	Unk0wn or undocumented		Unk0wn or undocumented		Unk0wn or undocumented		0	0	1	1	0	1	0	1 - (Once)	1	0				0	1	0	1	1	0
315	36	Male	Married/cohabiting	No formal education (or Unknown)	1	Informal employment	Casual laborer (Fisher folk, Trucker, Plantation Worker)	Not Bed ridden	INH	0	1	1	2	1	0		0		0		0	0	0	0	0	0	0	0	0	0				0	0	0	0	0	0
316	57	Male	Married/cohabiting	No formal education (or Unknown)	1	Informal employment	Other	Not Bed ridden	INH	0	1	6	3	1	0		0		1	1	0	0	0	0	0	0	1	1 - (Once)	0	0				0	0	0	0	0	0
317	42	Male	Married/cohabiting	Above Secondary	1	Informal employment	Other	Not Bed ridden	INH	0	1	8	2	1	0		0		0		0	0	1	0	0	0	0	0	0	0				0	0	0	0	0	0
318	27	Male	Married/cohabiting	Primary	1	Informal employment	Other	Not Bed ridden	INH	1	1	4	2	1	0		0		0		1	0	1	0	0	0	0	0	0	0				0	0	0	0	0	0
319	20	Male	Married/cohabiting	No formal education (or Unknown)	0	Informal employment	Other	Not Bed ridden	INH	0	1	8	1	1	0		0		0		0	0	0	0	0	0	0	1 - (Once)	0	0				0	0	0	0	1	0
320	44	Male	Married/cohabiting	No formal education (or Unknown)	1	Informal employment	Other	Not Bed ridden	INH	0	0	1	1	1	1	1	1	1	0		0	0	1	0	0	0	0	0	0	0				0	0	0	0	0	0
321	27	Female	Married/cohabiting	Secondary	1	Informal employment	Other	Not Bed ridden	INH	0	1	5	1	1	0		0		0		0	1	1	0	0	0	0	1 - (Once)	0	0				0	0	0	0	1	0
322	37	Female	Widowed, Widower or Divorced	Primary	1	Informal employment	Other	Not Bed ridden	INH	0	1	5	2	1	Unk0wn or undocumented		0		1	1	0	0	0	1	0	0	0	Unk0wn	1	0				1	0	0	1	0	0
323	19	Female	Single (Never married)	Primary	0	Informal employment	Other	Not Bed ridden	INH	0	1	1	1	1	0		0		0		0	0	0	0	0	0	0	0	0	0				0	0	0	0	0	0
324	41	Female	Married/cohabiting	Primary	1	Informal employment	Casual laborer (Fisher folk, Trucker, Plantation Worker)	Not Bed ridden	INH	0	1	5	2	1	0		0		0		0	0	0	1	0	0	0	0	0	0				0	0	0	0	0	0
325	35	Female	Married/cohabiting	Primary	1	Informal employment	Other	Not Bed ridden	INH	0	1	5	1	1	0		0		0		0	1	0	0	0	0	0	1 - (Once)	0	0				0	0	0	0	1	0
326	29	Male	Married/cohabiting	Secondary	1	Informal employment	Industrial worker (Those working at new industries)	Not Bed ridden	INH	1	1	4	1	1	0		1	1	Unk0wn or undocumented		1	0	0	0	0	0	0	1 - (More than Once)	0	0				1	1	1	0	1	0
327	36	Male	Married/cohabiting	No formal education (or Unknown)	1	Informal employment	Other	Not Bed ridden	INH	1	1	7	1	1	1	1	1	0	0		0	1	1	0	0	0	1	1 - (Once)	1	0				0	0	0	1	1	0
328	25	Female	Married/cohabiting	Primary	1	Informal employment	Other	Not Bed ridden	INH	0	1	5	2	1	0		0		0		1	0	0	0	0	0	0	0	0	0				0	0	0	0	0	0
329	34	Female	Married/cohabiting	Secondary	1	Informal employment	Other	Not Bed ridden	INH	1	1	7	2	1	1	1	1	1	0		0	0	0	1	0	0	0	0	0	1	Pulmonary Bacteriologically Confirmed TB	0t Bed ridden6	2024-02-15	0	1	1	0	0	1	Other
330	18	Male	Single (Never married)	Primary	0	Informal employment	Other	Not Bed ridden	INH	0	1	6	1	1	1	1	1	1	0		0	0	0	0	0	1	0	0	1	0				1	1	0	0	0	0
331	48	Male	Married/cohabiting	No formal education (or Unknown)	1	Informal employment	Other	Not Bed ridden	INH	0	1	8	1	1	0		0		0		1	0	0	0	0	0	0	1 - (Once)	0	0				0	0	1	1	0	0
332	74	Male	Married/cohabiting	Primary	1	Informal employment	Other	Not Bed ridden	INH	1	1	5	2	1	1	1	1	0	Unk0wn or undocumented		0	1	1	0	0	0	0	0	0	0				1	1	1	0	1	0
333	31	Male	Widowed, Widower or Divorced	No formal education (or Unknown)	1	Informal employment	Other	Not Bed ridden	INH	1	1	1	1	1	1	1	1	1	1	1	0	0	1	0	0	0	1	0	0	0				0	0	0	0	0	0
334	39	Female	Widowed, Widower or Divorced	Above Secondary	1	Informal employment	Other	Not Bed ridden	INH	0	1	4	2	1	0		0		0		0	0	0	1	1	0	0	0	0	0				0	0	0	0	0	0
335	28	Female	Married/cohabiting	No formal education (or Unknown)	1	Informal employment	Other	Not Bed ridden	INH	0	1	0	1	1	0		0		0		0	1	1	0	0	0	0	0	0	0				0	0	0	0	1	0
336	40	Male	Married/cohabiting	Above Secondary	1	Formal employment		Not Bed ridden	INH	1	1	5	1	1	0		0		0		0	0	1	0	0	0	0	1 - (Once)	0	0				0	0	0	0	0	0
337	31	Female	Widowed, Widower or Divorced	Primary	1	Informal employment	Casual laborer (Fisher folk, Trucker, Plantation Worker)	Not Bed ridden	INH	0	1	5	3	1	0		Unk0wn or undocumented		Unk0wn or undocumented		0	0	0	0	0	0	0	1 - (Once)	1	0				1	1	1	0	1	0
338	43	Male	Married/cohabiting	No formal education (or Unknown)	1	Informal employment	Other	Not Bed ridden	INH	0	1	7	3	1	0		0		0		1	1	1	0	0	0	0	0	0	0				0	0	0	0	0	0
339	29	Female	Married/cohabiting	No formal education (or Unknown)	1	Informal employment	Other	Not Bed ridden	INH	0	1	6	1	1	0		0		0		0	1	1	0	0	0	0	0	1	0				0	0	0	0	1	0
340	28	Male	Single (Never married)	No formal education (or Unknown)	1	Informal employment	Other	Not Bed ridden	INH	0	1	1	2	1	0		0		0		1	0	0	0	0	0	0	0	1	0				0	1	0	1	0	1	Other
341	35	Female	Married/cohabiting	Above Secondary	1	Informal employment	Other	Not Bed ridden	INH	0	1	6	2	1	0		0		0		0	0	0	0	0	0	0	0	0	0				1	0	0	0	0	0
342	58	Male	Married/cohabiting	Above Secondary	1	Informal employment	Casual laborer (Fisher folk, Trucker, Plantation Worker)	Not Bed ridden	INH	0	1	11	3	1	0		0		0		0	0	0	0	0	0	0	0	0	0				0	0	0	0	0	0
343	50	Male	Married/cohabiting	No formal education (or Unknown)	1	Informal employment	Other	Bed ridden	INH	0	1	5	1	1	1	1	0		0		0	1	1	0	0	0	0	1 - (Once)	1	0				0	0	0	0	1	0
344	28	Female	Single (Never married)	Secondary	0	Informal employment	Key population (Engaged in any kind of transactional sex)	Not Bed ridden	INH	1	1	5	3	1	1	0	1	1	Unk0wn or undocumented		1	0	0	1	1	1	1	1 - (Once)	1	0				1	1	0	1	1	1	Cancer
345	31	Male	Married/cohabiting	No formal education (or Unknown)	1	Informal employment	Other	Not Bed ridden	INH	0	1	10	2	1	0		0		0		0	0	0	0	0	0	0	0	0	0				0	0	0	0	0	0
346	27	Female	Married/cohabiting	Primary	1	Informal employment	Other	Not Bed ridden	INH	0	1	11	1	1	0		0		0		1	0	0	0	0	0	0	0	0	0				0	0	0	0	0	0
347	35	Female	Married/cohabiting	Primary	1	Informal employment	Other	Not Bed ridden	INH	0	1	8	1	1	1	1	0		0		0	1	1	0	0	0	1	1 - (Once)	0	0				0	0	0	0	1	1	Hypertension
348	25	Female	Single (Never married)	Secondary	0	Informal employment	Industrial worker (Those working at new industries)	Not Bed ridden	INH	1	1	4	2	1	Unk0wn or undocumented		0		Unk0wn or undocumented		1	0	0	1	1	1	0	0	0	0				1	0	0	0	0	0
349	25	Female	Married/cohabiting	No formal education (or Unknown)	1	Informal employment	Other	Not Bed ridden	INH	0	1	4	2	1	0		0		0		0	0	1	0	0	0	0	0	0	0				0	0	0	0	0	0
350	35	Female	Widowed, Widower or Divorced	Primary	0	Informal employment	Other	Not Bed ridden	INH	0	1	12	1	1	0		1	1	0		0	0	0	0	0	0	0	0	0	0				0	0	0	0	0	0
351	36	Male	Married/cohabiting	Primary	1	Informal employment	Other	Not Bed ridden	INH	0	1	6	2	1	0		Unk0wn or undocumented		0		0	1	0	1	0	1	0	1 - (More than Once)	1	0				1	1	0	0	1	0
352	38	Male	Married/cohabiting	No formal education (or Unknown)	1	Informal employment	Other	Not Bed ridden	INH	0	1	5	2	1	0		0		0		0	0	0	0	0	0	0	0	0	0				0	0	0	0	0	0
353	37	Female	Married/cohabiting	Secondary	1	Informal employment	Other	Not Bed ridden	INH	0	Unk0wn	5	1	1	0		0		0		0	0	0	0	0	0	0	0	0	0				1	0	0	0	0	0
354	23	Female	Single (Never married)	No formal education (or Unknown)	1	Informal employment	Other	Not Bed ridden	INH	1	1	3	3	1	0		0		0		1	1	0	0	0	0	0	1 - (Once)	0	0				0	0	0	0	1	0
355	35	Female	Married/cohabiting	Above Secondary	1	Formal employment		Not Bed ridden	INH	1	1	7	1	1	0		0		0		0	1	0	0	0	1	1	1 - (Once)	0	0				0	0	0	0	0	0
356	35	Female	Single (Never married)	Secondary	1	Informal employment	Key population (Engaged in any kind of transactional sex)	Not Bed ridden	INH	1	1	1	3	1	0		1	0	1	1	1	0	0	0	0	0	0	0	0	0				0	0	0	0	0	0
357	6	Female	Widowed, Widower or Divorced	Secondary	1	Informal employment	Other	Not Bed ridden	INH	1	1	6	4	1	0		0		1	1	1	0	0	0	0	1	0	0	0	0				0	0	0	0	0	0
358	55	Male	Married/cohabiting	Above Secondary	1	Formal employment		Not Bed ridden	INH	1	1	9	1	1	0		0		0		1	1	0	0	0	1	0	1 - (Once)	0	0				0	1	0	0	1	0
359	43	Male	Widowed, Widower or Divorced	No formal education (or Unknown)	1	Informal employment	Other	Not Bed ridden	INH	1	1	9	1	1	1	1	1	0	0		0	1	1	0	0	1	0	1 - (Once)	1	0				0	1	0	0	1	0
360	35	Male	Married/cohabiting	Above Secondary	1	Formal employment		Not Bed ridden	INH	0	1	3	2	1	0		0		1	1	1	1	0	1	0	1	0	1 - (Once)	0	0				0	0	0	0	1	0
361	33	Male	Married/cohabiting	Primary	1	Formal employment		Not Bed ridden	INH	0	1	5	1	2	0		0		Unk0wn or undocumented		0	0	0	0	0	0	0	1 - (Once)	0	0				1	0	0	0	0	0
362	43	Female	Married/cohabiting	No formal education (or Unknown)	1	Informal employment	Other	Not Bed ridden	INH	0	1	7	2	1	0		0		0		0	0	1	0	0	0	0	0	0	0				0	0	0	0	0	0
363	30	Female	Married/cohabiting	Secondary	1	Informal employment	Casual laborer (Fisher folk, Trucker, Plantation Worker)	Not Bed ridden	INH	0	1	4	2	1	1	1	0		0		0	0	1	0	0	0	0	1 - (Once)	0	0				0	0	0	0	0	0
364	44	Male	Married/cohabiting	Above Secondary	1	Formal employment		Not Bed ridden	INH	1	1	12	2	1	0		0		0		1	0	1	0	0	0	0	1 - (Once)	0	0				0	0	0	0	0	0
365	54	Female	Married/cohabiting	No formal education (or Unknown)	1	Informal employment	Other	Not Bed ridden	INH	0	1	9	1	1	0		0		0		0	1	1	0	0	0	0	1 - (Once)	0	0				0	0	0	0	0	0
366	43	Male	Widowed, Widower or Divorced	No formal education (or Unknown)	1	Informal employment	Other	Not Bed ridden	INH	1	1	1	2	1	Unk0wn or undocumented		Unk0wn or undocumented		Unk0wn or undocumented		1	1	0	0	1	1	0	1 - (More than Once)	1	0				0	1	0	0	1	0
367	26	Female	Widowed, Widower or Divorced	No formal education (or Unknown)	1	Informal employment	Other	Not Bed ridden	INH	0	1	5	2	1	0		0		0		0	0	1	0	0	0	0	0	0	0				0	0	0	0	0	0
368	34	Female	Married/cohabiting	No formal education (or Unknown)	1	Informal employment	Other	Not Bed ridden	INH	0	1	12	1	1	0		1	1	0		0	0	0	0	0	1	0	0	0	0				0	0	0	0	0	0
369	32	Male	Married/cohabiting	No formal education (or Unknown)	0	Informal employment	Other	Not Bed ridden	INH	0	1	2	1	1	1	1	0		0		1	1	1	0	0	0	0	0	0	0				0	0	0	0	1	0
370	32	Female	Widowed, Widower or Divorced	Secondary	1	Informal employment	Other	Not Bed ridden	INH	1	1	2	1	1	0		0		1	1	1	0	0	0	0	0	0	0	0	0				0	1	0	0	0	0
371	24	Female	Married/cohabiting	No formal education (or Unknown)	1	Informal employment	Other	Not Bed ridden	INH	0	1	1	2	1	0		0		0		0	0	0	0	0	0	0	0	0	0				0	0	0	0	0	0
372	46	Female	Widowed, Widower or Divorced	Primary	1	Informal employment	Other	Not Bed ridden	INH	0	1	5	2	1	0		0		0		1	1	1	0	0	1	0	1 - (Once)	0	0				0	0	0	0	1	1	Cancer
373	33	Female	Widowed, Widower or Divorced	No formal education (or Unknown)	1	Informal employment	Other	Not Bed ridden	INH	0	1	2	1	1	0		1	1	Unk0wn or undocumented		1	0	0	1	0	0	0	1 - (Once)	1	0				0	0	1	0	1	0
374	58	Male	Single (Never married)	No formal education (or Unknown)	0	Informal employment	Other	Not Bed ridden	INH	0	1	10	1	1	0		0		0		0	1	1	0	0	0	0	1 - (Once)	0	0				0	0	0	0	0	0
375	25	Female	Single (Never married)	Secondary	0	Informal employment	Other	Not Bed ridden	INH	0	1	2	3	1	1	0	0		0		1	1	1	1	0	0	0	0	0	0				1	1	1	0	1	0
376	26	Female	Married/cohabiting	Primary	1	Informal employment	Casual laborer (Fisher folk, Trucker, Plantation Worker)	Not Bed ridden	INH	0	1	2	2	1	1	1	0		0		0	0	0	0	0	0	0	0	0	0				1	0	0	0	0	0
377	40	Male	Widowed, Widower or Divorced	Primary	1	Informal employment	Other	Not Bed ridden	INH	1	1	2	1	1	0		0		1	1	1	1	1	0	0	0	0	1 - (Once)	0	0				0	1	0	0	1	0
378	55	Male	Widowed, Widower or Divorced	No formal education (or Unknown)	0	Informal employment	Other	Not Bed ridden	INH	0	1	9	1	1	0		0		0		0	1	1	0	0	0	0	1 - (Once)	0	0				0	0	0	0	1	0
379	40	Female	Married/cohabiting	Primary	1	Informal employment	Other	Not Bed ridden	INH	0	1	5	2	1	1	1	0		0		1	1	1	0	0	0	0	1 - (Once)	0	0				0	0	0	0	1	1	Hypertension
380	46	Female	Married/cohabiting	Above Secondary	1	Formal employment		Not Bed ridden	INH	0	1	2	2	1	0		0		Unk0wn or undocumented		0	0	0	1	0	0	0	1 - (Once)	1	0				1	1	1	0	1	0
381	44	Female	Widowed, Widower or Divorced	No formal education (or Unknown)	1	Informal employment	Other	Bed ridden	INH	0	1	11	1	1	0		0		0		0	1	1	0	0	0	0	1 - (Once)	0	0				0	0	0	0	0	0
382	21	Female	Single (Never married)	No formal education (or Unknown)	0	Informal employment	Other	Not Bed ridden	INH	1	1	1	2	1	0		0		0		1	1	0	0	0	0	0	1 - (Once)	0	0				0	1	0	0	1	0
383	36	Male	Widowed, Widower or Divorced	Secondary	1	Informal employment	Other	Not Bed ridden	INH	1	1	5	2	1	Unk0wn or undocumented		Unk0wn or undocumented		Unk0wn or undocumented		0	0	1	0	1	1	0	1 - (Once)	0	0				0	0	0	0	1	0
384	32	Female	Widowed, Widower or Divorced	Secondary	1	Informal employment	Other	Not Bed ridden	INH	0	1	4	3	1	1	0	1	0	0		1	0	0	1	1	1	1	0	1	0				1	1	1	1	1	0
385	38	Female	Widowed, Widower or Divorced	Above Secondary	1	Formal employment		Not Bed ridden	INH	0	1	11	1	1	0		1	1	0		0	1	1	0	0	1	0	1 - (Once)	1	0				0	1	0	1	0	0
386	34	Female	Married/cohabiting	Secondary	1	Informal employment	Casual laborer (Fisher folk, Trucker, Plantation Worker)	Not Bed ridden	INH	0	1	1	1	1	0		0		0		1	1	1	0	0	0	0	1 - (Once)	0	0				0	0	0	0	0	0
387	38	Female	Single (Never married)	Above Secondary	0	Formal employment		Not Bed ridden	INH	0	1	6	2	1	0		0		0		0	0	0	1	0	0	0	1 - (Once)	1	0				0	1	0	0	1	0
388	38	Female	Married/cohabiting	Primary	1	Informal employment	Casual laborer (Fisher folk, Trucker, Plantation Worker)	Not Bed ridden	INH	0	1	4	2	1	0		0		1	1	1	0	0	1	0	0	0	0	0	0				1	0	0	0	0	0
389	38	Female	Widowed, Widower or Divorced	No formal education (or Unknown)	0	Informal employment	Other	Not Bed ridden	INH	0	0	13	5	1	Unk0wn or undocumented		Unk0wn or undocumented		Unk0wn or undocumented		0	1	1	1	0	0	0	0	0	0				0	0	0	0	1	0
390	24	Female	Married/cohabiting	Secondary	1	Informal employment	Casual laborer (Fisher folk, Trucker, Plantation Worker)	Not Bed ridden	INH	0	1	1	2	1	1	1	0		Unk0wn or undocumented		0	0	1	0	0	0	0	1 - (Once)	0	0				0	0	0	0	1	0
391	50	Male	Married/cohabiting	No formal education (or Unknown)	1	Informal employment	Casual laborer (Fisher folk, Trucker, Plantation Worker)	Not Bed ridden	INH	0	1	1	2	1	Unk0wn or undocumented		Unk0wn or undocumented		0		1	1	1	0	0	0	0	1 - (More than Once)	1	0				1	1	1	0	1	0
392	42	Male	Widowed, Widower or Divorced	No formal education (or Unknown)	1	Informal employment	Other	Not Bed ridden	INH	1	1	7	1	1	1	1	1	1	0		0	0	1	1	0	1	0	1 - (More than Once)	1	0				0	0	0	0	1	0
393	20	Female	Single (Never married)	No formal education (or Unknown)	0	Informal employment	Other	Not Bed ridden	INH	0	1	0	2	1	1	1	0		0		0	1	1	1	1	0	0	0	0	0				0	0	0	1	0	0
394	41	Male	Married/cohabiting	Above Secondary	1	Informal employment	Other	Not Bed ridden	INH	1	1	1	1	1	Unk0wn or undocumented		Unk0wn or undocumented		Unk0wn or undocumented		0	0	0	1	0	0	0	0	0	0				0	0	0	0	1	0
395	41	Male	Widowed, Widower or Divorced	Primary	1	Informal employment	Casual laborer (Fisher folk, Trucker, Plantation Worker)	Not Bed ridden	INH	1	1	1	3	1	Unk0wn or undocumented		1	0	0		1	0	0	1	1	1	1	0	1	1	Pulmonary Bacteriologically Confirmed TB	0t Bed ridden6	2021-05-10	1	1	0	1	1	0
396	35	Female	Married/cohabiting	No formal education (or Unknown)	1	Informal employment	Other	Not Bed ridden	INH	0	1	1	1	1	0		0		1	0	0	1	0	0	0	0	0	0	0	0				0	0	0	0	0	0
397	39	Male	Married/cohabiting	Above Secondary	1	Informal employment	Industrial worker (Those working at new industries)	Not Bed ridden	INH	1	1	3	2	1	Unk0wn or undocumented		Unk0wn or undocumented		Unk0wn or undocumented		0	1	1	1	0	0	1	1 - (Once)	0	0				0	0	0	0	1	0
398	43	Female	Married/cohabiting	Secondary	1	Formal employment		Not Bed ridden	INH	0	1	1	1	1	0		0		0		1	1	1	0	0	1	0	0	0	0				0	0	0	0	0	0
399	30	Female	Single (Never married)	No formal education (or Unknown)	1	Informal employment	Other	Not Bed ridden	INH	0	1	6	6	1	0		0		0		0	0	0	0	0	0	0	0	0	0				0	0	0	0	1	0
400	16	Male	Single (Never married)	Secondary	0	Informal employment	Other	Not Bed ridden	INH	0	1	11	1	1	1	1	1	1	0		0	1	1	0	0	1	1	1 - (Once)	0	0				0	0	0	0	1	0
401	27	Female	Married/cohabiting	Primary	1	Informal employment	Other	Not Bed ridden	INH	1	1	2	2	1	0		1	1	0		1	0	1	1	0	0	0	1 - (Once)	0	0				1	1	0	1	0	0
402	34	Male	Single (Never married)	Secondary	1	Informal employment	Casual laborer (Fisher folk, Trucker, Plantation Worker)	Not Bed ridden	INH	1	1	0	2	1	0		0		0		0	0	1	1	0	0	0	0	0	0				0	0	0	0	0	0
403	20	Male	Single (Never married)	Secondary	0	Informal employment	Other	Not Bed ridden	INH	0	1	14	1	1	1	1	1	1	0		0	1	1	1	0	1	1	1 - (Once)	1	0				0	0	0	0	1	0
404	32	Male	Single (Never married)	Secondary	0	Informal employment	Casual laborer (Fisher folk, Trucker, Plantation Worker)	Not Bed ridden	INH	0	1	3	2	1	Unk0wn or undocumented		Unk0wn or undocumented		0		1	1	1	0	1	1	0	0	1	0				0	0	0	0	1	0
405	43	Male	Married/cohabiting	Primary	1	Informal employment	Casual laborer (Fisher folk, Trucker, Plantation Worker)	Not Bed ridden	INH	1	1	3	2	1	1	1	0		0		0	0	1	0	0	0	0	1 - (Once)	0	0				0	0	0	0	0	0
406	42	Male	Married/cohabiting	No formal education (or Unknown)	1	Informal employment	Other	Not Bed ridden	INH	0	1	5	1	1	0		1	1	0		0	1	1	0	0	0	0	1 - (Once)	0	0				0	0	0	0	1	0
407	18	Female	Single (Never married)	Secondary	0	Informal employment	Other	Not Bed ridden	INH	0	1	2	3	1	1	1	Unk0wn or undocumented		0		0	1	1	0	1	0	0	0	0	0				0	0	0	1	0	0
408	40	Female	Married/cohabiting	No formal education (or Unknown)	1	Informal employment	Other	Not Bed ridden	3HP	0	1	7	3	1	1	1	0		0		0	1	1	1	0	0	0	0	0	0				0	0	0	0	1	0
409	43	Male	Married/cohabiting	No formal education (or Unknown)	1	Informal employment	Other	Not Bed ridden	INH	0	1	3	7	1	1	1	1	1	0		0	1	1	1	0	1	1	0	1	0				0	0	0	1	1	0
410	37	Female	Married/cohabiting	Above Secondary	1	Formal employment		Not Bed ridden	INH	0	1	4	6	1	0		1	1	0		0	1	1	1	0	0	0	0	0	0				0	0	0	0	1	0
411	36	Male	Married/cohabiting	No formal education (or Unknown)	0	Informal employment	Other	Not Bed ridden	INH	0	1	1	1	1	1	1	0		0		0	1	1	0	0	0	1	0	0	0				0	0	0	0	0	0
412	20	Female	Widowed, Widower or Divorced	No formal education (or Unknown)	1	Informal employment	Other	Not Bed ridden	INH	0	1	4	6	1	1	1	1	1	0		0	0	1	0	0	0	0	1 - (Once)	0	0				0	0	0	0	1	0
413	35	Male	Married/cohabiting	No formal education (or Unknown)	1	Informal employment	Other	Not Bed ridden	INH	0	1	0	1	1	0		0		0		0	1	1	0	0	0	0	1 - (Once)	0	0				0	0	0	0	1	0
414	34	Male	Married/cohabiting	Primary	1	Informal employment	Other	Not Bed ridden	INH	0	Unk0wn	5	2	1	0		1	1	0		0	0	0	0	0	0	0	1 - (Once)	1	0				0	0	0	0	0	0
415	37	Female	Married/cohabiting	No formal education (or Unknown)	1	Informal employment	Other	Not Bed ridden	INH	0	1	7	2	1	0		0		0		0	0	1	0	0	0	0	0	0	0				0	0	0	0	0	0
416	52	Female	Married/cohabiting	No formal education (or Unknown)	1	Informal employment	Other	Not Bed ridden	INH	0	Unk0wn	1	1	1	1	1	0		0		0	0	1	0	0	0	0	0	0	0				0	0	0	0	0	0
417	34	Female	Widowed, Widower or Divorced	No formal education (or Unknown)	1	Informal employment	Other	Not Bed ridden	INH	0	1	2	1	1	Unk0wn or undocumented		Unk0wn or undocumented		Unk0wn or undocumented		0	1	1	0	0	1	0	1 - (Once)	0	0				0	1	0	0	1	1	Hypertension
418	37	Female	Married/cohabiting	No formal education (or Unknown)	1	Informal employment	Other	Not Bed ridden	INH	0	1	10	3	1	0		0		0		0	0	0	1	0	0	0	0	0	0				0	0	0	0	0	0
419	21	Female	Married/cohabiting	No formal education (or Unknown)	0	Informal employment	Other	Not Bed ridden	INH	0	1	1	1	1	0		0		0		0	0	0	0	0	0	0	1 - (Once)	0	0				0	0	0	0	0	0
420	29	Female	Married/cohabiting	Primary	1	Informal employment	Other	Not Bed ridden	INH	0	1	3	2	1	1	1	0		0		0	0	1	0	0	0	1	1 - (Once)	0	0				0	0	0	0	1	1	Cancer
421	52	Female	Widowed, Widower or Divorced	Secondary	1	Informal employment	Other	Not Bed ridden	INH	0	1	1	1	1	0		0		0		0	0	0	0	0	0	0	0	0	0				0	0	0	0	0	0
422	33	Female	Married/cohabiting	Above Secondary	1	Formal employment		Not Bed ridden	INH	0	1	3	2	1	0		0		0		0	0	0	1	0	0	0	0	1	0				0	0	0	0	1	0
423	42	Male	Widowed, Widower or Divorced	No formal education (or Unknown)	1	Informal employment	Other	Not Bed ridden	INH	0	1	1	3	1	0		0		0		0	0	1	1	0	0	0	0	0	0				0	0	0	0	0	0
424	37	Male	Married/cohabiting	Primary	1	Informal employment	Other	Not Bed ridden	INH	1	Unk0wn	3	2	1	0		0		0		0	0	0	0	0	0	0	1 - (Once)	0	0				0	0	0	0	0	0
425	37	Female	Married/cohabiting	Primary	1	Informal employment	Casual laborer (Fisher folk, Trucker, Plantation Worker)	Not Bed ridden	INH	0	1	3	2	1	0		0		0		0	0	1	1	0	0	0	1 - (Once)	1	0				0	0	0	0	1	0
426	40	Female	Widowed, Widower or Divorced	No formal education (or Unknown)	1	Informal employment	Casual laborer (Fisher folk, Trucker, Plantation Worker)	Not Bed ridden	INH	0	1	6	2	1	0		0		0		0	0	1	1	0	0	0	0	0	0				0	1	0	1	0	0
427	35	Male	Married/cohabiting	Primary	1	Informal employment	Other	Not Bed ridden	INH	1	1	5	3	1	0		0		1	1	1	0	1	0	0	0	1	1 - (Once)	0	0				0	0	0	0	0	0
428	34	Female	Married/cohabiting	No formal education (or Unknown)	1	Informal employment	Other	Not Bed ridden	INH	1	1	1	1	1	0		0		1	0	0	0	1	0	0	0	0	0	0	0				0	0	0	0	0	0
429	14	Male	Single (Never married)	Primary	0	Informal employment	Other	Not Bed ridden	INH	0	1	4	2	1	0		1	1	0		0	1	1	0	0	0	0	0	0	0				0	0	0	0	0	0
430	36	Female	Married/cohabiting	No formal education (or Unknown)	1	Informal employment	Other	Not Bed ridden	INH	0	1	4	2	1	Unk0wn or undocumented		Unk0wn or undocumented		Unk0wn or undocumented		0	1	1	1	0	1	0	1 - (More than Once)	0	0				0	1	1	0	1	0
431	30	Female	Married/cohabiting	Secondary	0	Informal employment	Other	Not Bed ridden	INH	1	1	3	2	1	0		0		0		0	0	0	0	0	0	0	1 - (Once)	0	0				0	0	0	0	1	0
432	39	Male	Widowed, Widower or Divorced	No formal education (or Unknown)	0	Informal employment	Other	Not Bed ridden	INH	1	1	5	4	1	1	1	0		0		0	0	0	1	0	0	1	1 - (Once)	0	0				0	0	0	0	0	0
433	26	Female	Married/cohabiting	Secondary	1	Informal employment	Casual laborer (Fisher folk, Trucker, Plantation Worker)	Not Bed ridden	INH	0	1	3	2	1	0		Unk0wn or undocumented		Unk0wn or undocumented		0	1	1	1	1	1	0	1 - (Once)	0	0				1	0	0	0	0	0
434	56	Male	Married/cohabiting	No formal education (or Unknown)	1	Informal employment	Other	Not Bed ridden	INH	0	1	12	2	1	Unk0wn or undocumented		Unk0wn or undocumented		Unk0wn or undocumented		0	0	1	0	0	0	0	0	0	0				0	0	0	0	1	0
435	49	Female	Widowed, Widower or Divorced	No formal education (or Unknown)	1	Informal employment	Other	Not Bed ridden	INH	0	0	13	2	1	0		0		0		0	0	0	1	0	0	0	0	0	0				0	0	0	0	0	0
436	43	Female	Widowed, Widower or Divorced	Primary	1	Informal employment	Casual laborer (Fisher folk, Trucker, Plantation Worker)	Not Bed ridden	INH	0	1	4	3	1	1	1	1	1	Unk0wn or undocumented		0	0	0	1	1	0	0	1 - (Once)	0	0				0	0	0	0	1	0
437	35	Female	Widowed, Widower or Divorced	No formal education (or Unknown)	1	Informal employment	Casual laborer (Fisher folk, Trucker, Plantation Worker)	Not Bed ridden	INH	0	1	2	1	1	1	0	1	1	Unk0wn or undocumented		1	0	1	1	1	0	0	1 - (Once)	1	0				1	1	0	0	1	0
438	38	Female	Widowed, Widower or Divorced	No formal education (or Unknown)	1	Informal employment	Other	Not Bed ridden	INH	0	1	3	1	1	0		0		Unk0wn or undocumented		0	1	1	0	0	0	0	1 - (Once)	0	0				0	1	1	0	1	0
439	28	Female	Married/cohabiting	No formal education (or Unknown)	0	Informal employment	Other	Not Bed ridden	INH	0	1	8	1	1	1	1	1	1	0		0	0	1	1	0	1	0	0	1	0				0	1	0	0	0	0
440	43	Male	Married/cohabiting	No formal education (or Unknown)	1	Informal employment	Other	Not Bed ridden	INH	0	1	0	1	1	0		0		0		0	1	1	0	0	0	0	0	0	0				0	0	0	1	1	0
441	36	Female	Married/cohabiting	Secondary	1	Informal employment	Other	Not Bed ridden	INH	1	1	4	4	1	Unk0wn or undocumented		Unk0wn or undocumented		Unk0wn or undocumented		0	0	0	1	0	0	0	1 - (Once)	0	0				0	0	0	0	1	0
442	30	Female	Married/cohabiting	No formal education (or Unknown)	1	Informal employment	Other	Not Bed ridden	INH	0	1	4	1	1	Unk0wn or undocumented		Unk0wn or undocumented		Unk0wn or undocumented		0	1	1	1	0	0	0	0	0	0				0	1	0	0	1	0
443	48	Female	Married/cohabiting	No formal education (or Unknown)	0	Informal employment	Other	Bed ridden	INH	0	1	0	1	1	0		0		0		0	1	1	0	0	0	0	0	0	0				0	0	0	0	1	0
444	30	Female	Married/cohabiting	No formal education (or Unknown)	1	Informal employment	Other	Not Bed ridden	INH	0	1	3	2	1	0		0		0		0	0	0	0	0	0	0	0	0	0				1	1	1	0	1	0
445	28	Male	Married/cohabiting	No formal education (or Unknown)	1	Informal employment	Other	Not Bed ridden	INH	0	1	6	1	1	1	1	1	1	0		0	1	1	0	0	1	0	1 - (Once)	0	0				0	0	0	0	1	0
446	26	Female	Married/cohabiting	Secondary	1	Informal employment	Other	Not Bed ridden	INH	0	1	5	2	1	0		0		0		0	0	0	0	0	0	0	1 - (Once)	0	0				1	0	0	0	0	0
447	45	Male	Married/cohabiting	Secondary	1	Informal employment	Industrial worker (Those working at new industries)	Not Bed ridden	INH	1	1	3	2	1	Unk0wn or undocumented		0		0		0	0	1	0	0	1	0	1 - (Once)	1	0				0	1	0	1	1	0
448	51	Female	Widowed, Widower or Divorced	No formal education (or Unknown)	1	Informal employment	Other	Not Bed ridden	INH	0	1	-7	1	1	0		0		0		0	1	1	0	0	0	0	1 - (Once)	0	0				0	0	0	0	0	0
449	38	Male	Widowed, Widower or Divorced	Primary	1	Informal employment	Casual laborer (Fisher folk, Trucker, Plantation Worker)	Not Bed ridden	3HP	0	1	5	1	1	0		0		Unk0wn or undocumented		0	1	1	0	0	0	0	1 - (Once)	0	0				0	1	0	0	1	0
450	42	Female	Married/cohabiting	No formal education (or Unknown)	1	Informal employment	Other	Not Bed ridden	INH	0	1	3	6	1	0		0		0		0	0	1	0	0	0	0	0	0	0				0	0	0	0	0	0
451	43	Female	Married/cohabiting	Above Secondary	1	Formal employment		Not Bed ridden	INH	0	1	5	1	1	0		0		0		0	1	1	0	0	0	0	0	1	0				0	0	0	0	1	1	Diabetes
452	25	Female	Single (Never married)	No formal education (or Unknown)	1	Informal employment	Other	Not Bed ridden	INH	0	1	3	5	1	0		0		0		0	1	1	0	0	0	0	0	0	0				1	0	0	0	1	0
453	39	Female	Widowed, Widower or Divorced	Primary	1	Informal employment	Casual laborer (Fisher folk, Trucker, Plantation Worker)	Not Bed ridden	INH	1	1	4	3	1	0		0		0		0	1	1	1	0	0	0	1 - (Once)	0	0				0	0	0	0	1	0
454	41	Male	Married/cohabiting	Secondary	1	Informal employment	Industrial worker (Those working at new industries)	Not Bed ridden	INH	1	1	3	3	1	1	1	Unk0wn or undocumented		0		1	1	1	0	0	0	0	1 - (Once)	0	0				1	0	0	1	1	0
455	45	Male	Married/cohabiting	No formal education (or Unknown)	1	Informal employment	Other	Not Bed ridden	3HP	1	1	5	2	1	Unk0wn or undocumented		1	1	Unk0wn or undocumented		0	1	1	0	0	0	0	1 - (Once)	0	0				0	0	0	0	1	0
456	33	Female	Married/cohabiting	No formal education (or Unknown)	1	Informal employment	Other	Not Bed ridden	INH	0	1	5	1	1	1	0	0		0		1	1	1	0	0	1	1	0	1	0				0	0	0	0	1	1	Other
457	31	Female	Widowed, Widower or Divorced	Secondary	1	Informal employment	Casual laborer (Fisher folk, Trucker, Plantation Worker)	Not Bed ridden	INH	0	1	2	2	1	1	1	1	1	0		0	0	1	0	0	0	0	1 - (Once)	0	0				0	0	0	0	1	0
458	54	Male	Married/cohabiting	Secondary	1	Informal employment	Casual laborer (Fisher folk, Trucker, Plantation Worker)	Not Bed ridden	INH	1	1	3	2	1	Unk0wn or undocumented		0		0		0	1	1	1	1	1	0	1 - (More than Once)	1	0				1	1	1	0	1	0
459	31	Female	Married/cohabiting	No formal education (or Unknown)	1	Informal employment	Other	Not Bed ridden	INH	0	1	3	2	1	Unk0wn or undocumented		1	1	0		1	0	1	0	0	0	0	1 - (More than Once)	1	0				0	1	0	0	1	0
460	55	Male	Single (Never married)	No formal education (or Unknown)	0	Informal employment	Other	Not Bed ridden	INH	0	1	1	1	1	Unk0wn or undocumented		Unk0wn or undocumented		Unk0wn or undocumented		0	1	1	0	0	0	0	1 - (Once)	0	0				0	0	0	0	1	0
461	52	Female	Married/cohabiting	No formal education (or Unknown)	1	Informal employment	Casual laborer (Fisher folk, Trucker, Plantation Worker)	Not Bed ridden	INH	1	1	3	2	1	Unk0wn or undocumented		Unk0wn or undocumented		Unk0wn or undocumented		0	0	1	1	0	1	1	1 - (Once)	0	0				0	0	1	0	1	1	Diabetes
462	29	Female	Married/cohabiting	No formal education (or Unknown)	1	Informal employment	Other	Not Bed ridden	INH	1	1	6	1	1	1	1	1	1	0		0	1	1	0	0	1	0	1 - (Once)	0	0				0	0	0	0	1	0
463	34	Female	Widowed, Widower or Divorced	No formal education (or Unknown)	1	Informal employment	Other	Not Bed ridden	INH	0	1	1	1	1	0		0		0		0	1	1	0	0	0	0	0	0	0				1	0	0	0	1	0
464	32	Female	Widowed, Widower or Divorced	Primary	1	Informal employment	Other	Not Bed ridden	INH	0	1	3	3	1	1	1	1	0	0		1	0	1	1	0	0	0	1 - (Once)	0	0				0	1	1	0	1	0
465	32	Female	Married/cohabiting	Primary	1	Informal employment	Casual laborer (Fisher folk, Trucker, Plantation Worker)	Not Bed ridden	INH	1	1	2	3	1	1	0	0		0		0	0	1	1	0	0	0	1 - (Once)	0	0				0	0	0	0	1	0
466	54	Male	Married/cohabiting	No formal education (or Unknown)	1	Informal employment	Other	Not Bed ridden	3HP	1	1	3	2	1	Unk0wn or undocumented		Unk0wn or undocumented		Unk0wn or undocumented		0	1	1	0	0	0	0	1 - (Once)	0	0				0	0	0	0	1	0
467	37	Male	Married/cohabiting	No formal education (or Unknown)	1	Informal employment	Other	Not Bed ridden	INH	0	1	8	1	1	0		1	1	0		0	1	1	0	0	0	0	1 - (Once)	0	0				0	0	0	0	1	0
468	26	Female	Married/cohabiting	Primary	1	Informal employment	Other	Not Bed ridden	INH	0	1	3	2	1	Unk0wn or undocumented		1	1	Unk0wn or undocumented		1	1	1	1	0	0	0	0	0	0				0	0	0	0	0	0
469	29	Male	Married/cohabiting	No formal education (or Unknown)	0	Informal employment	Other	Not Bed ridden	INH	0	1	5	1	1	1	1	0		0		0	1	1	0	0	0	0	1 - (Once)	1	0				0	1	0	0	1	0
470	46	Male	Widowed, Widower or Divorced	No formal education (or Unknown)	1	Informal employment	Other	Not Bed ridden	INH	0	1	3	1	1	Unk0wn or undocumented		0		Unk0wn or undocumented		0	1	1	1	0	0	0	1 - (Once)	0	0				0	1	0	0	1	0
471	38	Male	Widowed, Widower or Divorced	Primary	1	Informal employment	Other	Not Bed ridden	INH	1	1	3	2	1	1	1	0		0		0	1	0	0	1	0	0	1 - (Once)	0	0				1	1	0	0	1	0
472	31	Female	Married/cohabiting	Secondary	0	Informal employment	Industrial worker (Those working at new industries)	Not Bed ridden	INH	0	1	4	1	1	0		0		0		0	0	0	1	0	0	0	1 - (Once)	1	0				1	1	0	1	0	0
473	26	Female	Single (Never married)	No formal education (or Unknown)	0	Informal employment	Other	Not Bed ridden	INH	1	1	5	3	1	1	1	1	0	0		0	0	0	1	0	0	0	1 - (Once)	0	0				0	1	0	0	1	0
474	39	Male	Married/cohabiting	No formal education (or Unknown)	1	Informal employment	Other	Not Bed ridden	INH	0	1	7	1	1	0		0		0		0	1	1	0	0	0	0	1 - (Once)	0	0				0	0	0	0	1	0
475	37	Male	Married/cohabiting	Secondary	1	Informal employment	Other	Not Bed ridden	INH	1	1	6	3	1	1	1	Unk0wn or undocumented		Unk0wn or undocumented		0	1	1	1	0	0	0	1 - (Once)	0	0				1	0	0	0	1	0
476	37	Male	Married/cohabiting	Above Secondary	1	Formal employment		Not Bed ridden	INH	1	1	3	2	1	0		0		Unk0wn or undocumented		0	1	1	0	0	0	0	1 - (Once)	0	0				0	1	0	0	1	0
477	48	Female	Married/cohabiting	No formal education (or Unknown)	1	Informal employment	Other	Not Bed ridden	INH	0	1	8	1	1	1	1	1	1	0		0	1	1	0	0	1	0	1 - (Once)	1	0				0	0	0	0	1	1	Other
478	26	Male	Single (Never married)	Primary	0	Informal employment	Casual laborer (Fisher folk, Trucker, Plantation Worker)	Not Bed ridden	INH	0	1	2	2	1	Unk0wn or undocumented		Unk0wn or undocumented		Unk0wn or undocumented		1	0	1	1	0	1	0	0	0	0				1	0	0	0	0	0
479	35	Female	Married/cohabiting	Primary	1	Informal employment	Other	Not Bed ridden	INH	1	1	3	2	1	1	1	Unk0wn or undocumented		Unk0wn or undocumented		0	0	1	0	0	1	0	1 - (Once)	0	0				0	0	0	0	1	0
480	33	Male	Widowed, Widower or Divorced	Primary	1	Informal employment	Other	Not Bed ridden	INH	1	1	3	1	1	1	0	0		0		0	0	0	0	0	0	0	0	1	0				0	1	0	0	0	0
481	31	Male	Married/cohabiting	No formal education (or Unknown)	1	Informal employment	Other	Not Bed ridden	INH	0	1	7	1	1	0		1	1	0		0	1	1	0	0	0	1	1 - (Once)	1	0				0	1	0	0	1	0
482	56	Male	Widowed, Widower or Divorced	No formal education (or Unknown)	1	Informal employment	Other	Not Bed ridden	INH	1	1	2	1	1	Unk0wn or undocumented		Unk0wn or undocumented		Unk0wn or undocumented		0	1	1	0	0	0	0	1 - (Once)	0	0				0	0	0	0	1	0
483	41	Male	Widowed, Widower or Divorced	Above Secondary	1	Informal employment	Other	Not Bed ridden	INH	1	1	3	2	1	Unk0wn or undocumented		Unk0wn or undocumented		Unk0wn or undocumented		0	1	1	0	0	0	0	1 - (Once)	0	0				0	0	0	0	0	1	Hypertension
484	75	Male	Widowed, Widower or Divorced	Primary	1	Informal employment	Other	Bed ridden	INH	1	1	9	2		1	0	1	0	Unk0wn or undocumented		1	1	1	1	0	1	1	1 - (More than Once)	1	1	Pulmonary Clinically Diag0sed TB	Bed ridden	2024-06-12	0	1	1	0	1	0
485	36	Male	Married/cohabiting	Secondary	0	Informal employment	Other	Not Bed ridden	INH	1	1	3	2	1	0		0		0		1	1	1	0	0	0	0	1 - (Once)	1	0				1	1	0	0	1	0
486	44	Female	Widowed, Widower or Divorced	No formal education (or Unknown)	1	Informal employment	Other	Not Bed ridden	INH	0	1	6	7	1	1	1	1	1	0		0	1	1	0	0	1	0	1 - (Once)	1	0				0	1	0	0	1	0
487	40	Female	Widowed, Widower or Divorced	No formal education (or Unknown)	1	Informal employment	Other	Not Bed ridden	INH	0	0	4	1	1	0		0		0		0	1	1	0	0	0	0	1 - (Once)	1	0				0	1	0	0	1	0
488	31	Male	Widowed, Widower or Divorced	Primary	0	Informal employment	Casual laborer (Fisher folk, Trucker, Plantation Worker)	Not Bed ridden	INH	1	1	4	1	1	1	1	0		Unk0wn or undocumented		0	1	1	1	0	1	0	1 - (Once)	0	0				0	1	1	1	1	0
489	38	Male	Married/cohabiting	Primary	1	Informal employment	Other	Not Bed ridden	INH	1	1	1	1	1	1	1	0		Unk0wn or undocumented		0	0	0	0	0	1	0	0	0	1	Pulmonary Clinically Diag0sed TB	0t Bed ridden6	2022-06-30	1	0	1	0	1	0
490	36	Male	Married/cohabiting	No formal education (or Unknown)	1	Informal employment	Casual laborer (Fisher folk, Trucker, Plantation Worker)	Not Bed ridden	INH	1	1	5	1	1	0		0		Unk0wn or undocumented		0	1	1	1	0	0	0	0	1	0				1	0	0	0	1	0
491	42	Female	Married/cohabiting	Primary	1	Informal employment	Other	Not Bed ridden	INH	0	1	10	2	1	0		Unk0wn or undocumented		0		1	1	1	0	0	0	0	0	0	0				1	1	1	0	1	0
492	34	Male	Married/cohabiting	No formal education (or Unknown)	1	Informal employment	Casual laborer (Fisher folk, Trucker, Plantation Worker)	Not Bed ridden	3HP	1	1	4	1	1	0		0		0		0	0	1	0	0	0	1	0	0	1	Pulmonary Clinically Diag0sed TB	0t Bed ridden6	2022-03-08	1	0	0	0	1	0
493	41	Female	Married/cohabiting	Secondary	1	Informal employment	Other	Not Bed ridden	3HP	0	1	6	2	1	1	1	0		Unk0wn or undocumented		1	1	1	1	0	0	0	1 - (More than Once)	0	0				1	0	0	1	0	0
494	36	Female	Married/cohabiting	Secondary	1	Formal employment		Not Bed ridden	INH	0	1	0	2	1	0		0		0		0	0	1	0	0	0	0	0	0	0				0	1	1	0	1	0
495	53	Male	Married/cohabiting	No formal education (or Unknown)	1	Informal employment	Other	Not Bed ridden	INH	1	0	0	1	1	Unk0wn or undocumented		Unk0wn or undocumented		Unk0wn or undocumented		0	0	1	0	0	0	0	1 - (Once)	0	0				0	0	0	0	1	0
496	54	Female	Widowed, Widower or Divorced	Primary	1	Informal employment	Casual laborer (Fisher folk, Trucker, Plantation Worker)	Not Bed ridden	INH	0	1	0	1	1	0		0		0		0	0	1	0	0	0	1	0	1	0				0	0	0	0	1	0
497	38	Female	Widowed, Widower or Divorced	No formal education (or Unknown)	1	Informal employment	Casual laborer (Fisher folk, Trucker, Plantation Worker)	Not Bed ridden	INH	0	1	0	2	1	Unk0wn or undocumented		1	1	0		0	0	0	1	0	0	0	1 - (Once)	1	0				0	1	0	0	1	0
498	38	Female	Widowed, Widower or Divorced	No formal education (or Unknown)	1	Informal employment	Other	Not Bed ridden	INH	0	1	0	1	1	Unk0wn or undocumented		Unk0wn or undocumented		Unk0wn or undocumented		0	0	0	0	0	0	0	0	0	0				0	0	0	0	1	0
499	43	Female	Widowed, Widower or Divorced	Primary	1	Informal employment	Casual laborer (Fisher folk, Trucker, Plantation Worker)	Not Bed ridden	INH	0	1	6	3	1	Unk0wn or undocumented		Unk0wn or undocumented		Unk0wn or undocumented		1	1	1	0	0	0	0	1 - (More than Once)	0	0				1	0	0	0	0	0
500	25	Female	Single (Never married)	Primary	0	Informal employment	Casual laborer (Fisher folk, Trucker, Plantation Worker)	Not Bed ridden	INH	0	1	4	2	1	0		0		0		0	1	1	1	0	0	0	1 - (Once)	0	0				0	0	0	0	0	0
501	49	Male	Married/cohabiting	Secondary	1	Informal employment	Other	Not Bed ridden	INH	1	1	4	3	1	0		0		0		1	0	0	0	0	0	0	1 - (Once)	0	0				0	0	0	0	0	0
502	38	Female	Married/cohabiting	No formal education (or Unknown)	1	Informal employment	Other	Not Bed ridden	INH	0	1	5	1	1	Unk0wn or undocumented		Unk0wn or undocumented		Unk0wn or undocumented		0	0	1	1	1	0	0	1 - (More than Once)	0	0				0	0	0	0	1	1	Hypertension
503	24	Female	Married/cohabiting	Secondary	1	Informal employment	Other	Not Bed ridden	INH	0	1	5	3	1	1	0	0		Unk0wn or undocumented		0	0	0	1	0	0	0	1 - (Once)	0	0				0	0	0	0	1	0
504	36	Female	Married/cohabiting	Primary	1	Informal employment	Other	Not Bed ridden	INH	0	1	5	4	1	1	1	Unk0wn or undocumented		Unk0wn or undocumented		0	0	1	0	0	1	0	1 - (More than Once)	0	0				0	0	0	0	1	1	Cancer
505	41	Male	Married/cohabiting	No formal education (or Unknown)	1	Informal employment	Casual laborer (Fisher folk, Trucker, Plantation Worker)	Not Bed ridden	INH	0	1	4	2	1	Unk0wn or undocumented		Unk0wn or undocumented		Unk0wn or undocumented		0	1	1	1	0	1	0	1 - (Once)	0	0				0	1	0	0	1	0
506	52	Female	Married/cohabiting	No formal education (or Unknown)	1	Informal employment	Other	Not Bed ridden	INH	0	1	4	1	1	Unk0wn or undocumented		Unk0wn or undocumented		Unk0wn or undocumented		0	1	1	1	0	0	0	1 - (Once)	1	0				0	0	0	0	1	1	Hypertension
507	39	Female	Widowed, Widower or Divorced	Secondary	1	Informal employment	Other	Not Bed ridden	INH	1	1	5	3	1	0		0		Unk0wn or undocumented		0	1	1	0	0	0	0	0	0	0				0	0	0	0	1	0
508	44	Male	Widowed, Widower or Divorced	Secondary	1	Informal employment	Other	Not Bed ridden	INH	1	1	4	2	2	0		0		Unk0wn or undocumented		0	1	0	0	0	0	0	1 - (Once)	0	0				0	0	0	0	1	0
509	30	Female	Married/cohabiting	Secondary	1	Informal employment	Other	Not Bed ridden	INH	0	1	4	3	1	0		0		0		0	1	1	1	0	1	0	1 - (Once)	0	0				1	0	0	0	1	0
510	28	Female	Single (Never married)	Secondary	0	Informal employment	Other	Not Bed ridden	INH	0	1	5	1	1	1	1	0		Unk0wn or undocumented		0	1	1	1	0	0	0	1 - (Once)	1	0				0	0	0	0	1	1	Other
511	43	Male	Married/cohabiting	No formal education (or Unknown)	1	Informal employment	Other	Not Bed ridden	INH	0	1	3	2	2	Unk0wn or undocumented		Unk0wn or undocumented		Unk0wn or undocumented		0	0	0	0	0	0	0	1 - (Once)	0	0				0	0	0	0	1	0
512	29	Male	Married/cohabiting	Primary	1	Informal employment	Industrial worker (Those working at new industries)	Not Bed ridden	INH	0	1	2	1	1	Unk0wn or undocumented		0		0		1	1	1	1	1	0	0	0	0	0				0	1	0	0	0	0
513	43	Female	Married/cohabiting	No formal education (or Unknown)	1	Informal employment	Other	Not Bed ridden	INH	0	1	5	2	1	0		1	1	Unk0wn or undocumented		0	1	1	1	0	0	0	1 - (Once)	0	0				0	1	0	0	1	0
514	43	Female	Widowed, Widower or Divorced	No formal education (or Unknown)	1	Informal employment	Casual laborer (Fisher folk, Trucker, Plantation Worker)	Not Bed ridden	INH	1	1	1	2	1	Unk0wn or undocumented		1	1	0		1	1	1	0	1	0	0	1 - (Once)	0	0				0	1	0	0	1	0
515	43	Female	Widowed, Widower or Divorced	No formal education (or Unknown)	1	Informal employment	Other	Not Bed ridden	INH	1	1	2	1	1	1	0	1	0	Unk0wn or undocumented		0	1	1	1	0	0	0	1 - (Once)	0	0				0	1	1	0	1	0
516	32	Female	Widowed, Widower or Divorced	Primary	1	Informal employment	Other	Not Bed ridden	INH	0	1	2	2	1	1	1	Unk0wn or undocumented		0		0	1	1	0	0	1	0	1 - (Once)	0	0				1	0	0	0	1	0
517	50	Male	Married/cohabiting	No formal education (or Unknown)	1	Informal employment	Other	Not Bed ridden	INH	1	1	4	2	2	1	1	1	1	Unk0wn or undocumented		0	1	1	1	0	0	0	1 - (Once)	0	0				0	1	0	0	1	1	Hypertension
518	41	Male	Married/cohabiting	Above Secondary	1	Formal employment		Not Bed ridden	INH	0	1	5	1	1	0		0		0		0	0	1	1	0	0	0	1 - (Once)	0	0				1	0	0	0	0	0
519	43	Female	Married/cohabiting	No formal education (or Unknown)	1	Informal employment	Other	Not Bed ridden	INH	0	1	5	2	2	1	1	0		Unk0wn or undocumented		1	1	1	0	0	0	0	1 - (Once)	1	0				0	1	0	0	1	0
520	44	Female	Widowed, Widower or Divorced	No formal education (or Unknown)	1	Informal employment	Casual laborer (Fisher folk, Trucker, Plantation Worker)	Not Bed ridden	INH	0	1	9	2	1	0		1	0	Unk0wn or undocumented		1	1	1	0	0	0	0	1 - (More than Once)	1	0				1	1	0	0	1	0
521	38	Male	Married/cohabiting	Primary	1	Informal employment	Casual laborer (Fisher folk, Trucker, Plantation Worker)	Not Bed ridden	3HP	1	1	3	2	2	0		0		Unk0wn or undocumented		0	1	1	0	0	0	0	1 - (Once)	0	0				0	0	0	0	1	0
522	42	Female	Married/cohabiting	No formal education (or Unknown)	1	Informal employment	Other	Not Bed ridden	INH	0	1	2	1	1	1	1	1	1	Unk0wn or undocumented		0	1	1	1	0	0	0	1 - (Once)	0	0				0	0	0	0	1	0
523	43	Male	Widowed, Widower or Divorced	No formal education (or Unknown)	1	Informal employment	Other	Not Bed ridden	INH	1	1	2	1	1	1	1	1	0	Unk0wn or undocumented		1	1	1	0	0	1	1	1 - (Once)	0	0				0	0	0	0	1	0
524	25	Male	Single (Never married)	Secondary	0	Informal employment	Other	Not Bed ridden	INH	0	1	2	1	1	1	1	0		Unk0wn or undocumented		0	0	1	0	0	0	0	1 - (Once)	0	0				1	0	0	0	1	0
525	45	Male	Married/cohabiting	Above Secondary	1	Formal employment		Not Bed ridden	3HP	1	1	6	1	1	1	1	0		Unk0wn or undocumented		0	0	0	0	0	0	0	1 - (Once)	0	0				1	0	0	0	1	0
526	35	Male	Widowed, Widower or Divorced	No formal education (or Unknown)	1	Informal employment	Other	Not Bed ridden	INH	1	1	1	1	1	1	0	1	0	Unk0wn or undocumented		0	1	1	0	0	0	0	1 - (Once)	0	0				0	1	1	0	1	0
527	16	Female	Single (Never married)	Secondary	0	Informal employment	Other	Not Bed ridden	INH	0	1	5	2	1	0		1	1	1	1	0	0	0	0	0	1	0	0	0	0				0	0	0	0	0	0
528	13	Male	Single (Never married)	Primary	0	Informal employment	Other	Not Bed ridden	INH	0	1	13	1	1	0		1	1	1	1	1	0	0	1	0	1	0	1 - (Once)	0	0				1	1	0	1	1	0
529	12	Female	Single (Never married)	Secondary	0	Formal employment		Not Bed ridden	INH	0	1	5	3	1	1	1	1	1	0		0	1	1	0	0	1	0	1 - (More than Once)	0	0				0	0	0	0	0	0
530	13	Male	Single (Never married)	Secondary	0	Informal employment	Other	Not Bed ridden	INH	0	1	5	2	1	1	1	1	1	0		0	0	1	1	0	0	0	0	0	0				0	0	0	0	0	0
531	17	Male	Single (Never married)	Primary	0	Informal employment	Other	Bed ridden	INH	0	1	7	1	1	0		0		0		0	1	1	0	0	1	0	1 - (Once)	0	1	Pulmonary Bacteriologically Confirmed TB	0t Bed ridden6	2018-10-20	1	1	0	1	0	1	Other
532	7	Female	Single (Never married)	Primary	0	Formal employment		Not Bed ridden	INH	0	1	5	1	1	1	1	1	1	1	1	0	1	1	0	0	1	1	1 - (Once)	0	0				0	0	0	0	0	0
533	15	Female	Single (Never married)	Secondary	0	Informal employment	Other	Not Bed ridden	INH	0	1	5	3	1	1	1	1	1	0		0	1	1	1	0	0	0	0	0	1	Pulmonary Bacteriologically Confirmed TB	0t Bed ridden6	2019-07-17	0	0	1	0	0	1	Other
534	28	Female	Married/cohabiting	No formal education (or Unknown)	1	Informal employment	Other	Not Bed ridden	INH	0	1	4	6	1	0		0		0		0	0	1	0	0	0	0	0	1	0				0	0	0	0	1	0
535	2	Female	Single (Never married)	No formal education (or Unknown)	0	Informal employment	Other	Not Bed ridden	INH	0	1	1	1	1	0		1	1	0		0	0	1	0	0	0	0	0	0	0				0	0	0	1	1	0
536	2	Male	Single (Never married)	Primary	0	Informal employment	Other	Not Bed ridden	INH	0	1	1	3	1	1	1	1	1	0		0	0	0	0	0	0	0	0	0	0				0	0	0	0	0	0
537	13	Female	Single (Never married)	Primary	0	Formal employment		Not Bed ridden	INH	0	1	3	1	1	1	1	1	1	0		0	0	0	0	0	0	0	1 - (Once)	0	0				1	0	0	0	0	0
538	15	Male	Single (Never married)	Primary	0	Informal employment	Other	Not Bed ridden	INH	0	1	6	2	1	1	0	0		1	1	1	1	0	1	0	1	0	1 - (Once)	1	0				0	0	0	1	1	0
539	10	Female	Single (Never married)	Secondary	0	Informal employment	Other	Not Bed ridden	INH	0	1	4	2	1	1	1	1	1	0		0	0	1	1	0	0	0	0	0	0				0	1	0	0	0	0
540	52	Male	Married/cohabiting	No formal education (or Unknown)	1	Informal employment	Other	Not Bed ridden	INH	0	1	0	1	1	Unk0wn or undocumented		Unk0wn or undocumented		Unk0wn or undocumented		0	0	1	0	0	0	0	0	0	0				0	0	1	0	0	0
541	7	Female	Single (Never married)	Primary	0	Formal employment		Not Bed ridden	INH	0	1	5	1	2	0		1	1	0		0	1	1	0	0	1	0	0	0	0				0	0	0	0	0	0
542	38	Female	Widowed, Widower or Divorced	Primary	1	Informal employment	Casual laborer (Fisher folk, Trucker, Plantation Worker)	Not Bed ridden	INH	0	1	3	2	1	0		0		0		1	1	1	1	0	0	0	1 - (Once)	1	0				0	1	0	0	1	0
543	52	Male	Married/cohabiting	No formal education (or Unknown)	1	Informal employment	Other	Not Bed ridden	INH	0	1	11	2	1	1	1	1	1	0		0	1	1	0	0	1	0	0	0	0				0	0	0	1	1	0
544	44	Female	Widowed, Widower or Divorced	Above Secondary	1	Informal employment	Other	Not Bed ridden	INH	0	1	4	3	1	1	1	Unk0wn or undocumented		Unk0wn or undocumented		0	1	1	0	0	0	0	1 - (Once)	0	0				0	0	0	0	1	1	Diabetes
545	46	Female	Married/cohabiting	No formal education (or Unknown)	1	Informal employment	Other	Not Bed ridden	INH	0	1	4	6	1	0		0		0		0	1	1	0	0	0	0	1 - (Once)	1	0				0	1	0	1	1	0
546	45	Male	Married/cohabiting	No formal education (or Unknown)	1	Informal employment	Other	Not Bed ridden	INH	0	1	7	1	1	0		0		0		0	1	1	0	0	0	0	1 - (Once)	0	0				0	1	0	0	1	0
547	42	Female	Married/cohabiting	Secondary	1	Informal employment	Other	Not Bed ridden	INH	0	1	7	2	1	1	1	Unk0wn or undocumented		Unk0wn or undocumented		0	0	1	0	0	0	0	0	0	0				0	0	0	0	1	0
548	22	Female	Single (Never married)	Primary	0	Informal employment	Industrial worker (Those working at new industries)	Not Bed ridden	INH	1	1	1	2	1	Unk0wn or undocumented		1	1	Unk0wn or undocumented		1	1	1	0	0	0	0	1 - (Once)	0	1	Pulmonary Bacteriologically Confirmed TB	0t Bed ridden6	2021-09-10	1	1	0	1	1	1	Liver or Kidney Disease
549	38	Male	Married/cohabiting	No formal education (or Unknown)	0	Informal employment	Other	Not Bed ridden	INH	0	1	0	1	1	Unk0wn or undocumented		Unk0wn or undocumented		Unk0wn or undocumented		0	0	1	0	0	0	0	0	1	0				0	0	0	0	1	0
550	56	Female	Single (Never married)	Secondary	0	Informal employment	Other	Not Bed ridden	INH	0	0	9	1	1	1	0	1	0	Unk0wn or undocumented		0	0	0	1	0	1	0	1 - (Once)	1	0				0	1	0	1	1	0
551	39	Female	Married/cohabiting	No formal education (or Unknown)	1	Informal employment	Other	Not Bed ridden	INH	0	1	7	1	1	0		0		0		0	1	1	0	0	0	0	1 - (Once)	1	0				0	0	0	0	1	0
552	44	Female	Married/cohabiting	Secondary	1	Informal employment	Casual laborer (Fisher folk, Trucker, Plantation Worker)	Not Bed ridden	INH	0	1	10	2	1	1	1	0		0		1	1	1	1	0	0	0	1 - (Once)	1	0				1	0	0	0	1	0
553	35	Female	Single (Never married)	Primary	1	Informal employment	Casual laborer (Fisher folk, Trucker, Plantation Worker)	Not Bed ridden	INH	1	1	9	4	1	1	1	0		0		0	1	0	0	0	0	0	0	0	0				0	0	0	0	0	0
554	40	Male	Married/cohabiting	Above Secondary	1	Formal employment		Not Bed ridden	3HP	0	1	8	2	1	1	1	0		Unk0wn or undocumented		0	0	1	1	0	0	0	1 - (Once)	1	0				1	1	0	0	1	0
555	34	Female	Single (Never married)	No formal education (or Unknown)	0	Informal employment	Other	Not Bed ridden	INH	0	1	1	1	1	Unk0wn or undocumented		Unk0wn or undocumented		Unk0wn or undocumented		0	1	1	0	0	0	0	0	0	0				0	0	0	1	1	0
556	38	Male	Widowed, Widower or Divorced	Primary	1	Informal employment	Casual laborer (Fisher folk, Trucker, Plantation Worker)	Not Bed ridden	3HP	1	1	6	1	1	0		0		Unk0wn or undocumented		0	1	1	0	0	0	0	1 - (More than Once)	0	0				0	1	0	0	1	0
557	39	Female	Married/cohabiting	No formal education (or Unknown)	1	Informal employment	Other	Not Bed ridden	INH	1	1	2	1	1	1	1	1	0	0		0	1	1	0	0	1	1	0	0	0				0	0	0	0	1	0
558	44	Female	Married/cohabiting	Secondary	1	Informal employment	Other	Not Bed ridden	INH	0	1	8	3	1	0		0		0		1	1	1	1	0	0	0	1 - (Once)	0	0				1	1	0	0	1	0
559	29	Female	Married/cohabiting	Secondary	1	Informal employment	Other	Not Bed ridden	INH	0	1	8	2	1	Unk0wn or undocumented		Unk0wn or undocumented		Unk0wn or undocumented		0	0	1	0	0	0	0	1 - (Once)	0	0				0	0	0	0	1	0
560	34	Male	Single (Never married)	Secondary	0	Informal employment	Other	Not Bed ridden	INH	1	1	7	2	1	Unk0wn or undocumented		0		0		1	1	1	1	1	1	0	1 - (More than Once)	0	0				1	0	0	0	0	0
561	17	Male	Single (Never married)	No formal education (or Unknown)	0	Informal employment	Other	Not Bed ridden	INH	0	1	7	1	1	1	1	1	1	0		0	1	1	0	0	1	1	0	0	0				1	0	0	0	1	0
562	47	Male	Married/cohabiting	Secondary	1	Informal employment	Industrial worker (Those working at new industries)	Not Bed ridden	INH	0	1	7	2	1	1	0	1	1	0		1	1	1	1	1	0	0	1 - (More than Once)	1	0				1	1	1	0	1	0
563	44	Female	Married/cohabiting	Primary	1	Informal employment	Casual laborer (Fisher folk, Trucker, Plantation Worker)	Not Bed ridden	INH	1	1	11	1	1	Unk0wn or undocumented		Unk0wn or undocumented		Unk0wn or undocumented		1	0	1	0	0	0	0	1 - (Once)	0	0				1	0	0	0	0	0
564	48	Female	Married/cohabiting	No formal education (or Unknown)	1	Informal employment	Other	Not Bed ridden	INH	0	1	5	1	1	0		0		0		0	1	1	0	0	0	0	0	0	0				1	0	0	0	1	0
565	45	Female	Married/cohabiting	Primary	1	Informal employment	Other	Not Bed ridden	3HP	0	1	7	2	1	1	1	1	1	Unk0wn or undocumented		0	0	0	1	0	0	0	1 - (More than Once)	0	0				1	1	0	0	1	0
566	46	Female	Widowed, Widower or Divorced	No formal education (or Unknown)	1	Informal employment	Other	Not Bed ridden	INH	0	1	4	1	1	0		0		0		0	1	1	0	0	0	0	1 - (Once)	1	0				0	0	0	0	1	0
567	49	Male	Married/cohabiting	Above Secondary	1	Informal employment	Other	Not Bed ridden	INH	0	1	7	3	1	Unk0wn or undocumented		0		0		0	1	1	1	0	0	0	1 - (Once)	0	0				1	0	0	0	0	0
568	36	Female	Married/cohabiting	No formal education (or Unknown)	1	Informal employment	Other	Not Bed ridden	INH	0	1	3	1	1	1	1	1	1	0		0	1	1	0	0	0	0	0	1	0				0	0	0	0	1	0
569	49	Female	Widowed, Widower or Divorced	No formal education (or Unknown)	1	Informal employment	Other	Not Bed ridden	INH	0	1	2	1	1	0		0		0		1	1	1	0	0	0	0	0	0	0				0	1	0	0	0	0
570	52	Female	Widowed, Widower or Divorced	No formal education (or Unknown)	1	Informal employment	Other	Not Bed ridden	INH	0	1	7	3	1	1	1	1	0	0		1	1	1	1	0	1	0	Unk0wn	1	0				1	1	0	0	1	0
571	39	Female	Married/cohabiting	Secondary	1	Informal employment	Other	Not Bed ridden	INH	0	1	5	2	1	1	1	0		0		0	0	0	0	0	0	0	1 - (Once)	0	0				0	0	0	0	1	0
572	55	Male	Widowed, Widower or Divorced	No formal education (or Unknown)	0	Informal employment	Other	Not Bed ridden	INH	0	1	2	1	1	1	1	0		0		0	1	1	0	0	0	0	0	1	0				0	0	0	1	1	0
573	40	Female	Married/cohabiting	No formal education (or Unknown)	1	Informal employment	Other	Not Bed ridden	INH	1	1	8	2	1	0		0		Unk0wn or undocumented		0	1	1	1	0	0	0	1 - (Once)	0	0				0	1	1	0	1	0
574	45	Female	Widowed, Widower or Divorced	No formal education (or Unknown)	1	Informal employment	Other	Not Bed ridden	INH	0	1	4	1	1	1	1	1	1	0		0	1	1	0	0	1	0	1 - (Once)	0	0				1	0	0	0	1	0
575	47	Female	Married/cohabiting	Primary	1	Informal employment	Other	Not Bed ridden	INH	1	1	9	2	1	Unk0wn or undocumented		Unk0wn or undocumented		0		1	1	0	0	0	0	0	1 - (More than Once)	1	0				1	1	0	0	1	0
576	38	Female	Married/cohabiting	Primary	1	Informal employment	Casual laborer (Fisher folk, Trucker, Plantation Worker)	Not Bed ridden	INH	0	1	7	2	1	1	1	Unk0wn or undocumented		Unk0wn or undocumented		0	0	0	1	1	0	0	1 - (Once)	0	0				0	1	1	0	1	1	Hypertension
577	43	Female	Widowed, Widower or Divorced	No formal education (or Unknown)	1	Informal employment	Other	Not Bed ridden	INH	0	1	13	5	1	Unk0wn or undocumented		Unk0wn or undocumented		Unk0wn or undocumented		0	1	1	0	0	0	0	0	0	0				0	0	0	0	0	0
578	32	Female	Single (Never married)	No formal education (or Unknown)	0	Informal employment	Other	Not Bed ridden	INH	0	1	3	1	1	0		0		0		0	1	1	0	0	0	0	0	0	0				0	0	0	0	0	0
579	54	Female	Widowed, Widower or Divorced	Primary	1	Informal employment	Other	Not Bed ridden	INH	1	1	9	3	1	1	1	Unk0wn or undocumented		Unk0wn or undocumented		1	1	1	1	0	1	0	1 - (More than Once)	1	0				1	0	0	0	1	0
580	42	Female	Married/cohabiting	No formal education (or Unknown)	1	Informal employment	Other	Not Bed ridden	INH	0	1	3	1	1	1	1	1	1	0		1	0	1	0	0	1	0	0	0	0				0	1	0	1	1	0
581	31	Female	Married/cohabiting	No formal education (or Unknown)	1	Informal employment	Other	Not Bed ridden	INH	0	1	2	1	1	0		0		0		0	1	1	0	0	0	0	0	0	0				0	1	0	0	1	0
582	38	Female	Married/cohabiting	Secondary	1	Informal employment	Other	Not Bed ridden	INH	0	1	7	2	1	0		0		Unk0wn or undocumented		0	1	1	1	0	0	0	1 - (Once)	0	0				0	1	0	0	1	0
583	45	Female	Married/cohabiting	Primary	1	Informal employment	Casual laborer (Fisher folk, Trucker, Plantation Worker)	Not Bed ridden	INH	1	1	6	2	1	0		0		0		0	0	0	0	0	0	0	1 - (Once)	0	0				0	0	0	0	1	1	Other
584	11	Male	Single (Never married)	No formal education (or Unknown)	0	Informal employment	Other	Not Bed ridden	INH	0	1	7	2	1	1	1	0		0		0	1	1	0	0	0	0	1 - (Once)	0	0				0	0	0	0	0	0
585	37	Female	Widowed, Widower or Divorced	Above Secondary	1	Formal employment		Not Bed ridden	3HP	0	1	3	2	1	1	1	1	1	Unk0wn or undocumented		0	0	0	1	0	0	0	1 - (Once)	1	0				0	0	0	0	1	0
586	43	Male	Married/cohabiting	Primary	0	Informal employment	Casual laborer (Fisher folk, Trucker, Plantation Worker)	Not Bed ridden	INH	1	1	7	2	1	0		0		Unk0wn or undocumented		0	1	1	1	0	0	0	1 - (Once)	1	0				1	1	1	0	1	0
587	37	Male	Widowed, Widower or Divorced	Above Secondary	1	Informal employment	Industrial worker (Those working at new industries)	Not Bed ridden	INH	0	1	5	3	1	0		0		0		0	1	1	0	0	0	0	1 - (Once)	0	0				0	0	0	0	0	0
588	44	Female	Married/cohabiting	No formal education (or Unknown)	1	Informal employment	Other	Not Bed ridden	INH	1	1	4	1	1	1	1	1	1	0		0	1	1	0	0	1	0	1 - (Once)	0	0				0	1	0	0	1	0
589	24	Female	Married/cohabiting	No formal education (or Unknown)	0	Informal employment	Other	Not Bed ridden	INH	0	1	1	1	1	Unk0wn or undocumented		Unk0wn or undocumented		Unk0wn or undocumented		0	1	1	0	0	0	0	0	0	0				0	0	0	0	1	0
590	40	Female	Single (Never married)	No formal education (or Unknown)	1	Informal employment	Other	Not Bed ridden	INH	0	1	5	1	1	0		0		0		1	1	1	0	0	0	0	0	0	0				0	0	0	0	1	0
591	58	Male	Married/cohabiting	No formal education (or Unknown)	1	Informal employment	Other	Not Bed ridden	INH	0	1	15	2	1	0		0		0		0	0	0	0	0	0	0	0	0	1	Pulmonary Bacteriologically Confirmed TB	0t Bed ridden6	2022-06-06	0	0	0	0	0	0
592	30	Female	Single (Never married)	No formal education (or Unknown)	1	Informal employment	Other	Not Bed ridden	INH	0	1	3	1	1	1	1	1	1	0		0	1	1	0	0	1	0	0	0	0				0	0	0	0	1	0
593	39	Male	Married/cohabiting	Above Secondary	1	Formal employment		Not Bed ridden	INH	0	0	5	3	1	1	1	Unk0wn or undocumented		0		0	0	0	0	0	0	0	1 - (More than Once)	0	0				1	1	0	0	1	0
594	37	Female	Single (Never married)	Secondary	0	Formal employment		Not Bed ridden	INH	0	0	6	2	1	1	1	1	1	0		0	0	0	1	0	0	0	1 - (More than Once)	1	0				1	1	0	0	1	1	Diabetes
595	39	Female	Married/cohabiting	No formal education (or Unknown)	1	Informal employment	Other	Not Bed ridden	INH	0	1	3	1	1	0		0		0		0	1	1	0	0	0	0	0	0	0				0	0	0	0	1	0
596	52	Female	Widowed, Widower or Divorced	No formal education (or Unknown)	1	Informal employment	Other	Not Bed ridden	INH	0	1	12	2	1	0		0		0		0	0	1	1	0	0	0	1 - (Once)	0	0				0	0	0	0	0	0
597	69	Female	Widowed, Widower or Divorced	No formal education (or Unknown)	1	Informal employment	Other	Not Bed ridden	INH	0	1	15	3	1	1	1	0		0		0	0	1	1	0	0	0	0	0	0				0	0	0	0	0	0
598	61	Female	Widowed, Widower or Divorced	No formal education (or Unknown)	1	Informal employment	Casual laborer (Fisher folk, Trucker, Plantation Worker)	Not Bed ridden	INH	0	1	6	2	1	0		0		0		0	0	0	1	0	0	0	1 - (Once)	0	1	Pulmonary Clinically Diag0sed TB	0t Bed ridden6	2022-06-06	0	0	0	0	1	1	Hypertension
599	36	Female	Married/cohabiting	No formal education (or Unknown)	0	Informal employment	Other	Not Bed ridden	INH	1	1	14	1	1	0		0		1	0	1	1	0	1	0	0	0	1 - (Once)	0	0				1	0	0	0	1	0
600	48	Female	Widowed, Widower or Divorced	Primary	0	Informal employment	Other	Not Bed ridden	INH	0	1	12	2	1	0		0		0		0	0	0	0	0	0	0	1 - (Once)	0	0				0	0	0	0	0	0
601	33	Female	Married/cohabiting	No formal education (or Unknown)	1	Informal employment	Other	Not Bed ridden	INH	0	1	3	1	1	0		0		0		1	1	1	0	0	0	0	1 - (Once)	1	0				0	0	0	0	1	0
602	41	Female	Widowed, Widower or Divorced	No formal education (or Unknown)	1	Informal employment	Other	Not Bed ridden	INH	1	1	10	3	1	1	1	1	1	0		0	0	1	1	0	0	0	0	0	0				0	0	0	0	0	0
603	36	Male	Married/cohabiting	Primary	1	Informal employment	Industrial worker (Those working at new industries)	Not Bed ridden	INH	1	1	5	1	1	1	0	1	1	0		0	1	0	1	0	0	0	1 - (Once)	1	0				0	1	1	0	1	0
604	47	Female	Widowed, Widower or Divorced	No formal education (or Unknown)	1	Informal employment	Other	Not Bed ridden	INH	0	1	1	1	1	0		0		0		0	1	0	0	0	0	0	0	0	0				0	1	0	1	1	0
605	46	Male	Married/cohabiting	Primary	1	Informal employment	Other	Not Bed ridden	INH	0	1	12	2	1	1	1	1	1	1	1	1	0	0	0	0	1	1	0	0	0				0	0	0	0	0	0
606	44	Female	Married/cohabiting	No formal education (or Unknown)	1	Informal employment	Other	Not Bed ridden	INH	0	0	10	3	1	0		0		0		0	0	1	1	0	0	0	0	0	0				0	0	0	0	0	0
607	29	Female	Married/cohabiting	Secondary	1	Informal employment	Other	Not Bed ridden	INH	0	1	5	2	1	0		0		0		0	0	1	0	0	0	0	1 - (Once)	0	0				0	0	0	0	1	0
608	44	Male	Married/cohabiting	Secondary	1	Informal employment	Casual laborer (Fisher folk, Trucker, Plantation Worker)	Not Bed ridden	3HP	1	1	6	2	2	0		1	1	Unk0wn or undocumented		0	0	1	1	0	1	0	1 - (More than Once)	1	0				0	1	0	0	1	1	Diabetes
609	22	Female	Married/cohabiting	No formal education (or Unknown)	1	Informal employment	Other	Not Bed ridden	INH	0	1	1	1	1	0		1	1	0		0	0	0	0	0	0	0	0	0	0				0	0	0	0	0	0
610	44	Male	Married/cohabiting	Secondary	0	Informal employment	Other	Not Bed ridden	INH	1	1	13	2	1	1	0	0		0		1	1	0	1	0	1	0	1 - (Once)	0	0				1	0	0	0	1	0
611	57	Female	Widowed, Widower or Divorced	No formal education (or Unknown)	1	Informal employment	Other	Not Bed ridden	INH	0	1	14	2	1	0		0		0		0	0	0	0	0	0	0	1 - (Once)	0	0				0	0	0	0	0	0
612	53	Female	Married/cohabiting	No formal education (or Unknown)	1	Informal employment	Other	Not Bed ridden	INH	0	1	15	3	1	0		0		0		0	0	1	1	0	0	0	1 - (Once)	0	0				0	0	0	0	0	0
613	27	Female	Single (Never married)	Secondary	0	Formal employment		Not Bed ridden	INH	0	1	6	3	1	0		0		0		1	0	1	1	0	0	0	0	1	0				1	0	0	0	0	0
614	33	Female	Married/cohabiting	No formal education (or Unknown)	1	Informal employment	Other	Not Bed ridden	INH	0	1	1	1	1	0		0		0		0	1	1	0	0	0	0	0	0	0				0	0	0	0	1	0
615	63	Female	Widowed, Widower or Divorced	No formal education (or Unknown)	1	Informal employment	Other	Not Bed ridden	INH	0	1	13	3	1	0		0		0		0	0	0	0	0	0	0	1 - (Once)	0	0				0	0	0	0	0	0
616	41	Female	Married/cohabiting	No formal education (or Unknown)	1	Informal employment	Other	Not Bed ridden	INH	0	1	14	2	1	0		0		0		0	0	1	1	0	0	0	1 - (Once)	0	0				0	0	0	0	0	0
617	32	Female	Married/cohabiting	No formal education (or Unknown)	1	Informal employment	Other	Not Bed ridden	INH	0	1	3	1	1	0		0		0		0	1	1	0	0	0	0	0	0	0				1	0	0	0	1	0
618	37	Female	Married/cohabiting	Secondary	1	Informal employment	Other	Not Bed ridden	INH	0	1	7	2	1	1	1	Unk0wn or undocumented		0		0	1	0	0	0	0	0	1 - (Once)	0	0				1	0	1	0	1	0
619	43	Male	Single (Never married)	Secondary	0	Informal employment	Other	Not Bed ridden	INH	1	1	13	3	1	0		0		0		1	1	0	0	0	1	0	0	0	0				1	0	0	0	0	0
620	51	Female	Widowed, Widower or Divorced	No formal education (or Unknown)	1	Informal employment	Other	Not Bed ridden	INH	0	1	13	3	1	1	1	1	1	0		0	0	1	1	0	0	0	0	0	0				0	0	0	0	0	0
621	47	Female	Married/cohabiting	Primary	1	Informal employment	Other	Not Bed ridden	INH	0	1	13	3	1	0		0		0		0	0	0	0	0	0	0	0	0	1	Pulmonary Bacteriologically Confirmed TB	0t Bed ridden6	2021-10-26	0	0	0	0	0	0
622	33	Male	Single (Never married)	Secondary	0	Informal employment	Casual laborer (Fisher folk, Trucker, Plantation Worker)	Not Bed ridden	INH	1	1	6	2	2	1	1	1	1	Unk0wn or undocumented		0	0	0	1	0	0	0	1 - (More than Once)	1	0				0	0	0	0	1	1	Hypertension
623	48	Female	Married/cohabiting	Primary	1	Informal employment	Other	Not Bed ridden	3HP	0	1	6	2	1	1	1	0		0		1	1	1	0	0	0	0	1 - (More than Once)	1	0				0	1	0	0	1	0
624	58	Female	Widowed, Widower or Divorced	No formal education (or Unknown)	1	Informal employment	Other	Not Bed ridden	INH	0	1	13	2	1	0		0		0		0	0	0	0	0	0	0	1 - (Once)	0	0				0	0	0	0	0	0
625	39	Male	Married/cohabiting	No formal education (or Unknown)	1	Informal employment	Industrial worker (Those working at new industries)	Not Bed ridden	INH	0	1	1	1	1	Unk0wn or undocumented		Unk0wn or undocumented		Unk0wn or undocumented		1	0	1	0	0	0	0	0	0	0				0	0	0	0	1	0
626	39	Male	Married/cohabiting	Secondary	1	Informal employment	Other	Not Bed ridden	INH	1	1	6	2	1	1	1	0		0		0	1	0	0	0	0	0	1 - (Once)	0	0				0	0	0	1	0	1	Hypertension
627	54	Female	Married/cohabiting	No formal education (or Unknown)	1	Informal employment	Other	Not Bed ridden	INH	0	1	14	3	1	0		0		0		0	0	1	1	0	0	0	0	0	0				0	0	0	0	0	0
628	40	Male	Married/cohabiting	Primary	1	Informal employment	Casual laborer (Fisher folk, Trucker, Plantation Worker)	Not Bed ridden	INH	0	1	7	1	1	Unk0wn or undocumented		Unk0wn or undocumented		0		0	1	1	1	0	0	0	0	0	0				1	1	0	0	0	0
629	35	Female	Widowed, Widower or Divorced	No formal education (or Unknown)	1	Informal employment	Other	Not Bed ridden	INH	0	1	12	3	1	0		1	1	1	1	0	1	0	0	0	0	1	0	0	0				1	0	0	0	0	0
630	47	Female	Widowed, Widower or Divorced	No formal education (or Unknown)	1	Informal employment	Other	Not Bed ridden	INH	0	1	1	1	1	0		1	1	0		1	1	1	0	0	0	0	0	0	0				0	0	0	0	1	0
631	49	Female	Married/cohabiting	No formal education (or Unknown)	1	Informal employment	Other	Not Bed ridden	INH	0	1	5	2	2	0		0		Unk0wn or undocumented		0	1	0	1	0	1	0	1 - (More than Once)	0	0				0	1	0	1	1	1	Hypertension
632	45	Female	Widowed, Widower or Divorced	No formal education (or Unknown)	1	Informal employment	Casual laborer (Fisher folk, Trucker, Plantation Worker)	Not Bed ridden	INH	0	1	7	3	1	0		0		0		0	0	1	1	0	0	0	0	0	0				0	0	0	0	0	0
633	50	Female	Widowed, Widower or Divorced	No formal education (or Unknown)	1	Informal employment	Other	Not Bed ridden	INH	0	1	14	2	1	0		0		0		0	0	0	0	0	0	0	1 - (Once)	0	0				0	0	0	0	0	0
634	78	Male	Married/cohabiting	No formal education (or Unknown)	1	Informal employment	Casual laborer (Fisher folk, Trucker, Plantation Worker)	Not Bed ridden	INH	0	1	14	3	1	0		0		0		0	0	0	0	0	1	0	0	0	0				0	0	0	0	0	0
635	24	Female	Single (Never married)	No formal education (or Unknown)	1	Informal employment	Other	Not Bed ridden	INH	0	1	5	1	1	0		0		0		0	1	1	0	0	0	0	0	1	0				0	0	0	0	1	0
636	50	Female	Widowed, Widower or Divorced	Primary	1	Informal employment	Other	Not Bed ridden	INH	0	1	12	1	1	0		0		0		0	0	0	0	0	0	0	0	0	0				0	0	0	0	0	0
637	24	Female	Single (Never married)	Secondary	0	Informal employment	Casual laborer (Fisher folk, Trucker, Plantation Worker)	Not Bed ridden	INH	0	1	6	2	1	0		1	1	0		1	1	0	1	0	0	0	0	0	0				0	0	0	0	0	0
638	49	Female	Widowed, Widower or Divorced	No formal education (or Unknown)	1	Informal employment	Other	Not Bed ridden	INH	1	1	10	3	1	1	1	0		0		0	0	0	1	0	0	0	1 - (Once)	0	0				0	0	0	0	0	0
639	48	Female	Widowed, Widower or Divorced	No formal education (or Unknown)	1	Informal employment	Other	Not Bed ridden	INH	0	1	13	3	1	0		0		0		0	1	0	0	0	0	0	1 - (Once)	0	0				0	0	0	0	0	0
640	30	Male	Married/cohabiting	No formal education (or Unknown)	1	Informal employment	Other	Not Bed ridden	INH	1	0	1	1	1	1	1	1	1	0		0	1	1	1	0	1	1	1 - (Once)	0	0				0	0	1	0	1	1	Other
641	38	Female	Single (Never married)	Above Secondary	1	Formal employment		Not Bed ridden	INH	0	1	12	2	1	0		0		0		0	0	1	0	0	0	0	0	0	0				0	0	0	0	0	0
642	35	Female	Widowed, Widower or Divorced	No formal education (or Unknown)	1	Informal employment	Other	Not Bed ridden	INH	0	1	3	1	1	1	1	0		0		0	1	1	0	0	0	0	0	0	0				0	0	0	0	0	0
643	33	Female	Widowed, Widower or Divorced	Secondary	1	Informal employment	Other	Not Bed ridden	INH	0	1	4	2	1	Unk0wn or undocumented		Unk0wn or undocumented		Unk0wn or undocumented		0	0	1	0	0	0	0	1 - (Once)	0	0				0	0	0	0	1	0
644	37	Female	Widowed, Widower or Divorced	Primary	0	Informal employment	Other	Not Bed ridden	INH	0	1	12	2	1	0		0		0		0	0	1	0	0	0	0	1 - (Once)	0	0				0	0	0	0	0	0
645	39	Female	Married/cohabiting	Above Secondary	1	Formal employment		Not Bed ridden	INH	0	1	9	1	1	0		0		0		0	0	0	1	0	0	0	1 - (Once)	0	0				0	0	0	0	1	0
646	49	Male	Married/cohabiting	Above Secondary	1	Informal employment	Other	Not Bed ridden	INH	1	1	12	3	1	1	1	0		0		0	0	0	0	0	0	0	0	0	0				0	0	0	0	0	0
647	44	Female	Married/cohabiting	Primary	1	Informal employment	Other	Not Bed ridden	INH	0	1	12	2	1	0		0		0		0	0	0	0	0	0	0	1 - (Once)	0	0				0	0	1	0	0	0
648	45	Female	Married/cohabiting	No formal education (or Unknown)	1	Informal employment	Other	Not Bed ridden	INH	0	1	6	3	1	1	1	1	1	Unk0wn or undocumented		0	1	1	1	1	0	0	1 - (Once)	1	0				0	1	0	0	1	1	Other
649	66	Female	Married/cohabiting	No formal education (or Unknown)	1	Informal employment	Other	Not Bed ridden	INH	1	1	6	1	1	1	1	1	1	0		1	1	1	1	0	1	1	1 - (Once)	0	0				0	0	0	0	1	0
650	64	Female	Widowed, Widower or Divorced	No formal education (or Unknown)	1	Informal employment	Other	Not Bed ridden	INH	0	1	14	2	1	0		0		0		0	0	0	0	0	0	0	0	1	0				0	0	0	0	0	0
651	42	Female	Married/cohabiting	Primary	1	Informal employment	Other	Not Bed ridden	INH	0	1	14	1	1	0		0		0		0	1	1	0	0	0	0	0	0	0				0	0	0	0	1	0
652	55	Male	Married/cohabiting	Above Secondary	1	Formal employment		Not Bed ridden	INH	0	1	6	2	1	Unk0wn or undocumented		Unk0wn or undocumented		Unk0wn or undocumented		0	1	0	0	0	0	1	1 - (Once)	0	0				0	0	0	0	0	1	Diabetes
653	54	Male	Married/cohabiting	No formal education (or Unknown)	1	Informal employment	Other	Bed ridden	INH	0	1	11	4	1	0		0		0		0	1	1	0	0	0	0	0	0	0				0	0	0	0	0	0
654	32	Male	Married/cohabiting	No formal education (or Unknown)	1	Informal employment	Other	Not Bed ridden	INH	0	1	3	2	1	0		0		0		0	0	0	0	0	0	0	0	0	0				0	0	0	0	0	0
655	45	Female	Widowed, Widower or Divorced	Primary	1	Informal employment	Other	Not Bed ridden	INH	0	1	8	2	1	0		0		Unk0wn or undocumented		1	1	1	1	0	0	0	1 - (Once)	1	0				1	0	0	0	0	0
656	63	Female	Widowed, Widower or Divorced	No formal education (or Unknown)	1	Informal employment	Other	Not Bed ridden	INH	0	1	12	2	1	1	1	0		0		0	0	0	0	0	0	0	1 - (Once)	0	1	Pulmonary Bacteriologically Confirmed TB	0t Bed ridden6	2024-09-23	0	0	0	0	0	0
657	44	Female	Married/cohabiting	No formal education (or Unknown)	1	Informal employment	Other	Not Bed ridden	INH	0	1	6	1	1	Unk0wn or undocumented		Unk0wn or undocumented		Unk0wn or undocumented		0	1	1	1	0	0	0	0	0	0				0	0	0	0	1	0
658	48	Female	Widowed, Widower or Divorced	No formal education (or Unknown)	1	Informal employment	Casual laborer (Fisher folk, Trucker, Plantation Worker)	Not Bed ridden	INH	0	1	14	2	1	0		0		0		0	0	0	0	0	0	0	0	0	0				0	0	0	0	0	0
659	49	Female	Married/cohabiting	Primary	1	Informal employment	Other	Not Bed ridden	INH	0	1	15	2	1	1	1	0		0		0	0	1	0	0	0	0	0	0	0				0	0	0	0	0	0
660	25	Female	Married/cohabiting	Secondary	1	Informal employment	Other	Not Bed ridden	INH	0	1	7	2	1	0		0		0		0	1	1	0	0	0	0	1 - (Once)	0	0				0	0	0	0	0	1	Hypertension
661	63	Female	Widowed, Widower or Divorced	No formal education (or Unknown)	1	Informal employment	Other	Not Bed ridden	INH	0	1	6	1	1	1	1	1	1	0		0	0	0	0	0	0	0	0	0	0				0	0	0	0	1	1	Hypertension
662	59	Female	Single (Never married)	No formal education (or Unknown)	0	Informal employment	Other	Bed ridden	INH	1	1	13	1	1	0		0		1	0	1	1	0	0	0	0	0	1 - (Once)	0	0				1	0	1	0	1	0
663	36	Male	Widowed, Widower or Divorced	Secondary	1	Informal employment	Industrial worker (Those working at new industries)	Not Bed ridden	INH	0	1	6	3	1	Unk0wn or undocumented		1	0	0		0	1	1	0	0	0	0	0	0	0				0	0	0	0	0	0
664	61	Male	Married/cohabiting	No formal education (or Unknown)	1	Informal employment	Other	Not Bed ridden	INH	0	1	14	3	1	0		0		0		0	0	0	0	0	0	0	0	0	0				0	0	0	0	0	0
665	28	Female	Married/cohabiting	Primary	1	Informal employment	Other	Not Bed ridden	INH	1	1	6	2	2	1	1	1	1	Unk0wn or undocumented		0	0	1	0	0	0	0	1 - (Once)	0	0				0	0	0	0	1	0
666	38	Female	Single (Never married)	Primary	1	Informal employment	Other	Not Bed ridden	INH	1	1	12	2	1	1	1	0		0		0	1	0	1	0	1	0	0	0	0				0	0	0	0	0	0
667	43	Female	Married/cohabiting	Secondary	0	Informal employment	Other	Not Bed ridden	INH	0	1	13	2	1	0		0		0		0	0	1	0	0	0	0	0	0	0				0	0	0	0	0	0
668	39	Male	Married/cohabiting	Above Secondary	1	Informal employment	Casual laborer (Fisher folk, Trucker, Plantation Worker)	Not Bed ridden	INH	1	1	7	2	1	0		0		0		1	1	0	0	1	0	0	1 - (More than Once)	0	0				1	0	0	0	0	0
669	28	Female	Married/cohabiting	No formal education (or Unknown)	0	Informal employment	Other	Not Bed ridden	INH	0	1	2	1	1	1	1	0		0		0	1	1	0	0	0	0	1 - (Once)	1	0				0	1	1	0	1	0
670	55	Male	Married/cohabiting	Above Secondary	1	Informal employment	Other	Not Bed ridden	INH	0	1	14	3	1	0		0		0		0	0	0	0	0	0	0	0	0	1	Pulmonary Bacteriologically Confirmed TB	0t Bed ridden6	2023-11-27	0	0	1	0	0	0
671	45	Male	Widowed, Widower or Divorced	Secondary	1	Informal employment	Other	Not Bed ridden	INH	0	1	9	2	1	0		0		0		0	0	0	0	1	0	0	1 - (Once)	0	0				0	0	1	0	0	0
672	45	Female	Widowed, Widower or Divorced	Primary	1	Informal employment	Other	Not Bed ridden	INH	0	1	14	3	1	0		0		0		0	1	1	0	0	0	0	1 - (Once)	0	0				0	0	0	0	0	0
673	42	Female	Married/cohabiting	Primary	1	Informal employment	Casual laborer (Fisher folk, Trucker, Plantation Worker)	Not Bed ridden	INH	0	1	11	2	1	Unk0wn or undocumented		0		0		0	0	0	0	0	0	0	1 - (More than Once)	1	0				0	1	0	0	1	0
674	57	Female	Married/cohabiting	No formal education (or Unknown)	1	Informal employment	Other	Not Bed ridden	INH	0	1	14	2	1	0		0		0		0	0	1	0	0	0	0	0	0	0				0	0	0	0	0	0
675	34	Female	Married/cohabiting	No formal education (or Unknown)	0	Informal employment	Other	Not Bed ridden	INH	0	1	5	1	1	Unk0wn or undocumented		Unk0wn or undocumented		Unk0wn or undocumented		0	1	1	0	0	0	0	0	0	0				1	0	0	0	1	0
676	54	Female	Single (Never married)	No formal education (or Unknown)	0	Informal employment	Key population (Engaged in any kind of transactional sex)	Not Bed ridden	INH	1	1	7	2	1	0		0		0		1	1	0	0	0	0	0	Unk0wn	0	0				0	0	0	0	1	0
677	43	Female	Widowed, Widower or Divorced	Primary	1	Informal employment	Other	Not Bed ridden	INH	0	1	13	4	1	0		0		1	1	0	0	0	0	0	0	0	0	0	0				0	0	0	0	1	0
678	28	Female	Married/cohabiting	Above Secondary	1	Formal employment		Not Bed ridden	3HP	0	1	2	1	1	1	1	0		0		0	0	0	1	0	0	0	0	0	0				0	1	0	0	0	0
679	51	Male	Married/cohabiting	No formal education (or Unknown)	1	Informal employment	Other	Not Bed ridden	INH	0	1	12	3	1	0		0		0		0	0	0	0	0	0	0	0	0	0				0	0	0	0	0	0
680	46	Male	Married/cohabiting	Primary	1	Informal employment	Other	Not Bed ridden	INH	1	1	9	3	1	0		0		0		0	0	0	0	0	0	0	1 - (Once)	0	0				1	0	0	0	1	0
681	34	Female	Married/cohabiting	No formal education (or Unknown)	1	Informal employment	Other	Not Bed ridden	INH	0	1	4	1	1	1	1	1	1	0		0	1	1	0	0	0	0	0	0	0				0	0	1	0	1	1	Cancer
682	34	Female	Married/cohabiting	Secondary	1	Informal employment	Casual laborer (Fisher folk, Trucker, Plantation Worker)	Not Bed ridden	INH	0	0	2	2	1	1	1	0		0		0	0	0	0	0	0	0	1 - (Once)	0	0				1	0	0	0	1	1	Other
683	44	Male	Married/cohabiting	No formal education (or Unknown)	1	Informal employment	Other	Not Bed ridden	INH	0	1	11	3	1	0		0		0		0	0	0	0	0	0	0	0	0	0				0	0	0	0	0	1	Hypertension
684	61	Female	Single (Never married)	No formal education (or Unknown)	0	Informal employment	Other	Not Bed ridden	INH	1	1	15	2	1	0		0		0		1	1	1	0	0	0	0	1 - (Once)	0	0				1	0	0	0	0	0
685	52	Female	Widowed, Widower or Divorced	No formal education (or Unknown)	0	Informal employment	Other	Not Bed ridden	INH	0	1	4	1	1	1	1	1	1	0		0	1	1	0	0	0	0	1 - (Once)	0	0				0	0	0	0	1	0
686	37	Male	Married/cohabiting	Primary	1	Informal employment	Other	Not Bed ridden	INH	0	1	9	3	1	1	1	0		0		0	0	0	0	0	0	0	0	0	0				0	0	0	0	0	0
687	52	Female	Widowed, Widower or Divorced	No formal education (or Unknown)	1	Informal employment	Other	Not Bed ridden	INH	0	1	14	3	1	0		0		0		0	0	0	0	0	0	0	0	0	0				0	0	0	0	0	0
688	37	Female	Married/cohabiting	Secondary	1	Informal employment	Other	Not Bed ridden	INH	0	1	3	2	1	0		Unk0wn or undocumented		Unk0wn or undocumented		1	1	1	0	0	0	0	1 - (Once)	1	0				0	1	1	0	0	0
689	33	Male	Widowed, Widower or Divorced	No formal education (or Unknown)	1	Informal employment	Other	Not Bed ridden	INH	0	1	1	1	1	0		0		0		1	1	1	0	0	0	0	1 - (Once)	0	0				0	0	0	0	1	0
690	36	Female	Widowed, Widower or Divorced	Secondary	0	Informal employment	Other	Not Bed ridden	INH	0	1	12	2	1	0		0		0		0	0	0	1	0	0	0	1 - (Once)	0	0				0	0	0	0	0	0
691	43	Female	Married/cohabiting	No formal education (or Unknown)	1	Informal employment	Other	Not Bed ridden	INH	0	1	13	3	1	1	1	1	1	0		0	0	0	0	0	0	0	0	0	0				0	0	0	0	0	0
692	27	Female	Married/cohabiting	Secondary	1	Informal employment	Other	Not Bed ridden	INH	0	1	5	2	1	Unk0wn or undocumented		Unk0wn or undocumented		Unk0wn or undocumented		0	0	1	0	0	1	0	1 - (More than Once)	0	0				0	0	0	0	1	0
693	52	Male	Married/cohabiting	No formal education (or Unknown)	1	Informal employment	Other	Not Bed ridden	INH	0	1	1	1	1	0		0		0		0	1	1	0	0	0	0	1 - (Once)	0	0				0	0	0	0	1	0
694	34	Female	Married/cohabiting	Above Secondary	1	Informal employment	Other	Not Bed ridden	INH	0	1	12	3	1	1	1	1	1	0		0	0	0	0	0	1	0	0	0	0				0	0	0	0	0	0
695	43	Female	Single (Never married)	Above Secondary	1	Formal employment		Not Bed ridden	INH	0	1	12	3	1	0		0		0		0	0	0	0	0	0	0	0	0	0				0	0	0	0	0	0
696	51	Female	Single (Never married)	No formal education (or Unknown)	1	Informal employment	Other	Not Bed ridden	INH	0	1	16	2	1	0		0		0		1	1	0	0	1	0	0	1 - (More than Once)	0	0				1	1	0	0	1	0
697	48	Female	Married/cohabiting	No formal education (or Unknown)	1	Informal employment	Other	Not Bed ridden	INH	0	1	13	2	1	0		0		0		0	0	1	0	0	0	0	0	0	0				0	0	0	0	0	0
698	29	Female	Married/cohabiting	Secondary	1	Informal employment	Casual laborer (Fisher folk, Trucker, Plantation Worker)	Not Bed ridden	INH	0	1	9	3	1	1	1	1	1	0		1	1	1	1	0	0	0	1 - (Once)	0	0				0	0	0	0	0	0
699	39	Female	Widowed, Widower or Divorced	No formal education (or Unknown)	1	Informal employment	Other	Not Bed ridden	INH	0	1	14	3	1	0		0		0		0	0	1	0	0	0	0	0	0	0				0	0	0	0	0	0
700	47	Female	Married/cohabiting	No formal education (or Unknown)	1	Informal employment	Other	Not Bed ridden	INH	0	1	13	3	1	0		0		0		0	0	0	0	0	0	0	0	0	0				0	0	0	0	0	0
701	50	Male	Married/cohabiting	No formal education (or Unknown)	1	Informal employment	Other	Not Bed ridden	INH	0	1	12	2	1	Unk0wn or undocumented		Unk0wn or undocumented		Unk0wn or undocumented		0	1	1	0	0	0	0	0	1	0				0	0	0	0	1	1	Diabetes
702	36	Female	Married/cohabiting	Primary	1	Informal employment	Other	Not Bed ridden	INH	0	1	5	2	1	1	1	0		0		0	1	0	0	0	0	0	1 - (Once)	1	0				0	0	0	0	0	0
703	50	Female	Single (Never married)	No formal education (or Unknown)	1	Informal employment	Other	Not Bed ridden	INH	0	1	15	3	1	0		0		0		0	0	0	0	0	0	0	0	0	1	Pulmonary Bacteriologically Confirmed TB	0t Bed ridden6	2023-04-17	0	0	1	0	0	0
704	42	Female	Widowed, Widower or Divorced	Primary	1	Informal employment	Other	Not Bed ridden	INH	0	1	12	3	1	0		0		0		0	0	1	0	0	0	0	1 - (Once)	0	0				0	0	0	0	0	0
705	35	Female	Single (Never married)	No formal education (or Unknown)	1	Informal employment	Other	Not Bed ridden	INH	0	1	5	1	1	0		0		0		0	0	1	0	0	0	0	1 - (Once)	0	0				0	0	0	0	1	0
706	48	Female	Widowed, Widower or Divorced	No formal education (or Unknown)	0	Informal employment	Other	Not Bed ridden	INH	1	1	14	2	1	0		0		0		1	1	0	0	0	0	0	0	0	0				1	0	0	0	0	0
707	48	Female	Single (Never married)	No formal education (or Unknown)	1	Informal employment	Other	Not Bed ridden	INH	0	1	10	3	1	0		0		0		0	0	1	0	0	0	0	1 - (Once)	0	0				0	0	0	0	0	0
708	49	Male	Married/cohabiting	No formal education (or Unknown)	0	Informal employment	Other	Not Bed ridden	INH	0	1	9	2	1	0		0		0		1	1	1	0	0	0	0	0	0	0				1	0	0	0	1	0
709	29	Female	Married/cohabiting	Secondary	1	Informal employment	Other	Not Bed ridden	INH	0	1	4	2	1	0		0		0		0	0	1	0	0	0	0	1 - (Once)	0	0				0	0	0	0	0	0
710	22	Female	Single (Never married)	Primary	0	Informal employment	Other	Not Bed ridden	INH	0	1	1	1	1	1	1	1	1	0		1	1	1	1	0	0	0	0	0	0				1	0	0	0	1	1	Cancer
711	56	Female	Married/cohabiting	No formal education (or Unknown)	1	Informal employment	Casual laborer (Fisher folk, Trucker, Plantation Worker)	Not Bed ridden	INH	0	1	13	3	1	1	1	0		0		0	0	0	0	0	0	0	1 - (Once)	0	0				0	0	0	0	0	0
712	31	Female	Widowed, Widower or Divorced	No formal education (or Unknown)	1	Informal employment	Other	Not Bed ridden	INH	0	1	4	1	1	1	1	1	1	0		1	1	1	1	0	1	0	1 - (Once)	0	0				0	1	0	0	1	0
713	47	Female	Widowed, Widower or Divorced	No formal education (or Unknown)	1	Informal employment	Other	Not Bed ridden	INH	0	1	13	3	1	0		0		0		0	0	1	0	0	0	0	0	0	0				0	0	0	0	0	0
714	33	Female	Married/cohabiting	Secondary	1	Informal employment	Casual laborer (Fisher folk, Trucker, Plantation Worker)	Not Bed ridden	INH	0	1	6	3	1	0		0		0		0	0	1	1	0	0	0	1 - (Once)	0	0				0	1	0	0	1	0
715	47	Male	Widowed, Widower or Divorced	No formal education (or Unknown)	0	Informal employment	Other	Not Bed ridden	INH	0	1	14	2	1	0		0		0		0	0	0	1	0	0	0	1 - (Once)	0	0				0	0	0	0	0	0
716	25	Female	Single (Never married)	Primary	0	Informal employment	Key population (Engaged in any kind of transactional sex)	Not Bed ridden	INH	1	1	2	2	1	0		0		0		1	0	1	0	0	1	1	1 - (Once)	0	1	Pulmonary Bacteriologically Confirmed TB	0t Bed ridden6	2021-09-10	0	0	0	0	0	0
717	44	Female	Married/cohabiting	No formal education (or Unknown)	1	Informal employment	Industrial worker (Those working at new industries)	Not Bed ridden	INH	0	1	4	1	1	0		1	1	0		1	1	1	0	0	0	0	0	0	0				0	1	0	0	0	0
718	41	Female	Married/cohabiting	Above Secondary	1	Informal employment	Other	Not Bed ridden	INH	0	1	11	3	1	0		0		0		0	0	0	0	0	0	0	1 - (Once)	0	0				0	0	0	0	0	1	Hypertension
719	53	Female	Widowed, Widower or Divorced	No formal education (or Unknown)	1	Informal employment	Other	Not Bed ridden	INH	0	1	13	3	1	0		0		0		0	0	0	0	0	0	0	1 - (Once)	0	0				0	0	0	0	0	0
720	47	Male	Married/cohabiting	Primary	1	Informal employment	Other	Not Bed ridden	INH	0	1	14	3	1	0		0		0		0	0	1	0	0	0	0	1 - (Once)	0	0				1	0	0	0	0	0
721	41	Female	Widowed, Widower or Divorced	No formal education (or Unknown)	1	Informal employment	Other	Not Bed ridden	INH	0	0	11	1	1	0		0		0		1	1	0	0	0	0	0	1 - (Once)	0	0				1	1	0	0	1	0
722	30	Female	Married/cohabiting	Secondary	1	Informal employment	Other	Not Bed ridden	INH	0	1	3	2	1	0		0		Unk0wn or undocumented		0	1	1	1	0	0	0	0	0	0				0	1	0	0	1	0
723	46	Female	Married/cohabiting	No formal education (or Unknown)	1	Informal employment	Other	Not Bed ridden	INH	0	1	14	3	1	0		0		0		0	0	1	0	0	0	0	0	0	0				0	0	0	0	0	0
724	18	Female	Married/cohabiting	Secondary	1	Informal employment	Other	Not Bed ridden	INH	0	1	0	2	1	0		0		0		0	1	1	0	0	0	0	1 - (Once)	0	0				0	0	0	0	0	0
725	45	Male	Married/cohabiting	No formal education (or Unknown)	1	Informal employment	Other	Not Bed ridden	INH	0	1	11	3	1	0		0		0		0	0	0	0	0	0	0	1 - (Once)	0	1	Pulmonary Bacteriologically Confirmed TB	0t Bed ridden6	2021-08-31	0	0	1	0	0	0
726	67	Female	Widowed, Widower or Divorced	Secondary	0	Informal employment	Other	Not Bed ridden	INH	0	0	12	2	1	0		1	1	0		1	0	0	1	0	0	0	1 - (Once)	0	0				0	0	0	0	0	0
727	44	Female	Married/cohabiting	No formal education (or Unknown)	1	Informal employment	Other	Not Bed ridden	INH	0	1	4	1	1	0		0		0		0	1	1	0	0	0	0	1 - (Once)	0	0				0	0	0	0	1	0
728	45	Female	Married/cohabiting	No formal education (or Unknown)	1	Informal employment	Other	Not Bed ridden	INH	0	1	11	3	1	0		0		0		0	0	0	0	0	0	0	0	0	0				0	0	0	0	0	0
729	46	Female	Widowed, Widower or Divorced	Primary	1	Informal employment	Other	Not Bed ridden	INH	0	Unk0wn	14	3	1	0		1	1	0		0	0	0	1	0	1	0	0	0	0				0	0	0	0	0	0
730	25	Female	Married/cohabiting	Secondary	1	Informal employment	Other	Not Bed ridden	INH	0	1	2	2	1	0		0		0		0	1	1	0	0	0	1	1 - (Once)	0	0				0	0	0	0	1	0
731	54	Female	Single (Never married)	Above Secondary	1	Informal employment	Other	Not Bed ridden	INH	0	1	11	3	1	0		0		1	1	0	0	0	0	0	0	0	0	0	0				0	0	0	0	0	0
732	39	Female	Married/cohabiting	No formal education (or Unknown)	1	Informal employment	Casual laborer (Fisher folk, Trucker, Plantation Worker)	Not Bed ridden	INH	0	1	2	2	1	0		0		Unk0wn or undocumented		0	0	0	1	0	0	0	1 - (Once)	0	0				0	0	0	1	0	0
733	38	Female	Widowed, Widower or Divorced	Secondary	0	Informal employment	Other	Not Bed ridden	INH	0	1	13	2	1	0		0		0		0	0	0	0	0	0	0	0	0	0				0	0	0	0	0	0
734	52	Male	Widowed, Widower or Divorced	No formal education (or Unknown)	0	Informal employment	Casual laborer (Fisher folk, Trucker, Plantation Worker)	Not Bed ridden	INH	1	1	14	3	1	0		0		0		1	1	0	1	0	0	1	1 - (Once)	1	0				1	1	1	0	1	1	Cancer
735	52	Female	Widowed, Widower or Divorced	Above Secondary	1	Informal employment	Other	Not Bed ridden	INH	0	1	12	3	1	0		0		0		0	0	1	0	0	0	0	0	0	0				1	0	0	0	0	0
736	68	Female	Widowed, Widower or Divorced	Primary	1	Informal employment	Other	Not Bed ridden	INH	0	1	13	3	1	0		0		1	1	1	0	0	0	0	0	0	1 - (Once)	0	0				0	0	0	0	0	0
737	54	Male	Widowed, Widower or Divorced	No formal education (or Unknown)	0	Informal employment	Other	Not Bed ridden	INH	1	1	14	3	1	1	1	1	1	0		0	0	1	0	0	1	1	0	0	0				0	0	0	0	1	0
738	41	Female	Married/cohabiting	No formal education (or Unknown)	1	Informal employment	Other	Not Bed ridden	INH	0	1	11	3	1	0		0		0		0	0	0	0	0	0	0	0	0	0				0	0	0	0	0	0
739	50	Male	Married/cohabiting	Primary	1	Informal employment	Other	Not Bed ridden	INH	0	1	11	2	1	0		0		0		0	0	0	0	0	1	0	1 - (Once)	0	0				0	0	0	0	1	0
740	37	Female	Single (Never married)	No formal education (or Unknown)	1	Informal employment	Other	Not Bed ridden	INH	0	1	14	1	1	0		0		0		0	1	1	0	0	0	0	0	0	0				0	0	0	0	1	0
741	54	Female	Widowed, Widower or Divorced	No formal education (or Unknown)	1	Informal employment	Other	Not Bed ridden	INH	1	1	9	3	1	0		1	1	0		0	0	1	0	0	0	0	0	0	0				0	0	0	0	0	0
742	53	Female	Single (Never married)	Primary	1	Informal employment	Other	Not Bed ridden	INH	0	1	15	2	1	0		0		0		0	1	0	0	0	0	0	1 - (Once)	0	0				1	0	0	0	0	0
743	48	Male	Widowed, Widower or Divorced	Above Secondary	1	Informal employment	Casual laborer (Fisher folk, Trucker, Plantation Worker)	Not Bed ridden	INH	1	1	13	2	1	0		0		1	0	1	1	0	0	0	0	0	1 - (Once)	0	0				1	1	0	0	1	0
744	40	Female	Married/cohabiting	No formal education (or Unknown)	1	Informal employment	Other	Not Bed ridden	INH	0	1	6	1	1	0		0		0		0	0	1	0	0	0	0	1 - (Once)	0	0				0	0	0	0	1	0
745	56	Female	Widowed, Widower or Divorced	No formal education (or Unknown)	1	Informal employment	Casual laborer (Fisher folk, Trucker, Plantation Worker)	Not Bed ridden	INH	0	1	11	3	1	0		0		0		0	0	1	0	0	0	0	0	0	1	Pulmonary Bacteriologically Confirmed TB	0t Bed ridden6	2023-11-16	0	0	1	0	0	1	Hypertension
746	56	Female	Married/cohabiting	No formal education (or Unknown)	1	Informal employment	Other	Not Bed ridden	INH	0	1	14	2	1	0		0		0		0	0	0	0	0	0	0	1 - (Once)	0	0				0	0	0	0	0	0
747	54	Male	Married/cohabiting	No formal education (or Unknown)	1	Informal employment	Other	Not Bed ridden	INH	0	1	9	3	1	0		0		0		0	0	1	0	0	0	0	0	0	0				0	0	0	0	0	0
748	33	Female	Married/cohabiting	No formal education (or Unknown)	1	Informal employment	Other	Not Bed ridden	INH	0	1	4	1	1	0		0		0		0	1	1	0	0	0	0	0	0	0				0	0	0	0	1	0
749	60	Female	Married/cohabiting	No formal education (or Unknown)	1	Informal employment	Other	Not Bed ridden	INH	1	1	12	3	1	0		0		0		1	0	0	0	0	0	0	0	0	0				0	0	0	0	0	0
750	47	Female	Married/cohabiting	No formal education (or Unknown)	1	Informal employment	Other	Not Bed ridden	INH	0	1	13	3	1	0		0		0		0	0	1	0	0	0	0	0	0	0				0	0	0	0	0	0
751	42	Female	Married/cohabiting	Primary	1	Informal employment	Other	Not Bed ridden	INH	0	1	11	3	1	0		0		0		0	0	0	0	0	0	0	1 - (Once)	0	0				0	0	0	0	0	0
752	50	Male	Married/cohabiting	No formal education (or Unknown)	1	Informal employment	Other	Not Bed ridden	INH	0	1	1	1	1	0		0		0		0	1	1	0	0	0	0	0	0	0				0	0	0	0	1	0
753	53	Male	Married/cohabiting	No formal education (or Unknown)	1	Informal employment	Other	Not Bed ridden	INH	0	0	13	2	1	1	1	0		0		0	0	0	1	0	0	0	0	0	0				0	0	0	0	0	0
754	54	Female	Single (Never married)	Primary	1	Informal employment	Other	Not Bed ridden	INH	0	1	11	3	1	0		1	1	0		1	0	0	1	0	0	0	1 - (Once)	0	0				0	0	0	0	0	0
755	34	Female	Widowed, Widower or Divorced	No formal education (or Unknown)	1	Informal employment	Other	Not Bed ridden	INH	0	1	13	3	1	0		0		0		0	0	1	0	0	0	0	1 - (Once)	0	0				0	0	0	0	0	0
756	38	Male	Married/cohabiting	No formal education (or Unknown)	1	Informal employment	Other	Not Bed ridden	INH	1	1	11	2	1	0		0		0		1	1	0	1	1	0	0	1 - (Once)	1	0				1	0	0	0	1	0
757	44	Female	Single (Never married)	Primary	1	Informal employment	Other	Not Bed ridden	INH	0	1	13	3	1	0		0		0		0	1	1	0	0	0	0	1 - (Once)	0	0				0	0	0	0	0	0
758	19	Male	Single (Never married)	No formal education (or Unknown)	0	Informal employment	Other	Not Bed ridden	INH	0	1	5	1	1	1	1	1	1	0		0	1	1	0	0	1	0	0	0	0				1	1	0	0	1	0
759	48	Male	Married/cohabiting	Above Secondary	1	Formal employment		Not Bed ridden	INH	0	1	12	3	1	0		0		0		0	0	1	0	0	0	0	1 - (Once)	0	1	Pulmonary Bacteriologically Confirmed TB	0t Bed ridden6	2022-01-04	0	0	1	0	0	0
760	39	Female	Married/cohabiting	Primary	1	Informal employment	Other	Not Bed ridden	INH	0	1	13	3	1	0		0		0		0	0	0	0	0	0	0	0	0	0				0	0	0	0	0	0
761	54	Male	Married/cohabiting	No formal education (or Unknown)	0	Informal employment	Other	Not Bed ridden	INH	0	1	4	1	1	1	1	1	1	0		1	1	1	1	0	1	0	0	1	0				0	0	0	0	1	0
762	28	Male	Married/cohabiting	No formal education (or Unknown)	1	Informal employment	Other	Not Bed ridden	INH	0	1	6	1	1	0		0		0		0	1	1	0	0	0	0	0	0	0				0	1	0	0	1	0
763	43	Female	Single (Never married)	No formal education (or Unknown)	1	Informal employment	Key population (Engaged in any kind of transactional sex)	Not Bed ridden	INH	1	1	15	3	1	0		0		1	0	1	1	0	0	0	0	0	1 - (Once)	0	0				0	0	0	0	0	0
764	44	Male	Married/cohabiting	No formal education (or Unknown)	1	Informal employment	Other	Not Bed ridden	INH	0	1	5	1	1	0		0		0		0	1	1	0	0	0	0	1 - (Once)	1	0				0	0	0	0	1	0
765	47	Male	Married/cohabiting	No formal education (or Unknown)	1	Informal employment	Other	Not Bed ridden	INH	0	1	10	1	1	Unk0wn or undocumented		Unk0wn or undocumented		Unk0wn or undocumented		0	0	1	0	0	0	0	0	0	0				0	0	0	0	1	0
766	45	Female	Married/cohabiting	No formal education (or Unknown)	1	Informal employment	Other	Not Bed ridden	INH	0	1	10	3	1	0		0		0		0	0	1	0	0	0	0	0	0	0				0	0	0	0	0	0
767	29	Male	Single (Never married)	No formal education (or Unknown)	0	Informal employment	Casual laborer (Fisher folk, Trucker, Plantation Worker)	Not Bed ridden	INH	0	1	11	2	1	0		0		0		0	0	1	0	0	0	0	1 - (Once)	0	0				0	0	0	0	0	0
768	39	Male	Single (Never married)	No formal education (or Unknown)	1	Informal employment	Other	Not Bed ridden	INH	0	1	3	1	1	0		0		0		0	1	1	0	0	0	0	1 - (Once)	0	0				0	0	0	1	1	0
769	46	Female	Widowed, Widower or Divorced	No formal education (or Unknown)	1	Informal employment	Casual laborer (Fisher folk, Trucker, Plantation Worker)	Not Bed ridden	INH	1	1	12	2	1	0		0		0		1	1	0	0	0	0	0	0	0	0				1	1	0	0	1	0
770	58	Female	Widowed, Widower or Divorced	Above Secondary	1	Informal employment	Other	Not Bed ridden	INH	0	1	10	3	1	0		0		0		0	0	1	0	0	0	0	1 - (Once)	0	0				0	0	0	0	0	0
771	60	Female	Married/cohabiting	No formal education (or Unknown)	1	Informal employment	Other	Not Bed ridden	INH	0	1	11	1	1	0		0		0		0	1	1	0	0	0	0	0	1	0				0	0	0	0	1	0
772	53	Male	Married/cohabiting	Above Secondary	1	Formal employment		Not Bed ridden	INH	1	1	7	2	1	0		0		0		0	0	0	0	0	0	0	1 - (Once)	0	0				0	0	0	0	0	0
773	40	Female	Married/cohabiting	No formal education (or Unknown)	1	Informal employment	Other	Not Bed ridden	INH	0	1	10	3	1	0		0		0		0	0	1	0	0	0	0	0	0	0				0	0	0	0	0	0
774	58	Female	Single (Never married)	Above Secondary	1	Informal employment	Casual laborer (Fisher folk, Trucker, Plantation Worker)	Not Bed ridden	INH	0	1	10	2	1	0		0		1	0	1	1	0	0	0	0	0	0	0	0				1	1	0	0	0	0
775	49	Female	Married/cohabiting	Primary	1	Informal employment	Other	Not Bed ridden	INH	0	1	9	2	1	0		0		0		0	0	0	0	0	0	0	1 - (Once)	0	0				0	0	0	0	0	0
776	37	Female	Married/cohabiting	Secondary	1	Informal employment	Casual laborer (Fisher folk, Trucker, Plantation Worker)	Not Bed ridden	INH	0	1	7	2	1	0		0		Unk0wn or undocumented		0	1	1	0	0	0	0	1 - (Once)	0	0				0	0	0	0	1	0
777	34	Female	Widowed, Widower or Divorced	No formal education (or Unknown)	1	Informal employment	Other	Not Bed ridden	INH	0	1	4	1	1	1	1	1	1	0		0	0	1	1	0	1	1	0	0	0				0	0	0	0	1	0
778	28	Female	Married/cohabiting	Above Secondary	1	Formal employment		Not Bed ridden	INH	1	1	7	2	1	1	1	1	1	0		0	0	1	0	0	0	0	1 - (Once)	0	0				0	0	1	0	1	0
779	54	Male	Married/cohabiting	Primary	1	Informal employment	Other	Not Bed ridden	INH	0	1	11	2	1	1	1	0		0		0	0	0	0	0	0	0	1 - (Once)	0	0				0	0	0	0	0	0
780	38	Female	Married/cohabiting	No formal education (or Unknown)	1	Informal employment	Other	Not Bed ridden	INH	0	1	2	1	1	0		0		0		0	1	1	0	0	0	0	1 - (Once)	0	0				1	0	0	0	0	0
781	43	Male	Widowed, Widower or Divorced	Secondary	0	Formal employment		Not Bed ridden	INH	0	1	11	2	1	0		0		0		1	1	0	0	0	0	0	1 - (Once)	0	0				1	0	0	0	0	0
782	43	Female	Widowed, Widower or Divorced	Primary	1	Informal employment	Other	Not Bed ridden	INH	0	1	9	3	1	0		0		0		0	0	0	0	0	1	1	0	0	0				0	0	0	0	0	0
783	49	Female	Widowed, Widower or Divorced	Above Secondary	1	Informal employment	Other	Not Bed ridden	INH	0	1	12	3	1	0		0		0		0	0	0	0	0	0	0	0	0	0				0	0	0	0	0	0
784	36	Female	Married/cohabiting	Above Secondary	1	Formal employment		Not Bed ridden	INH	0	1	8	1	1	Unk0wn or undocumented		1	1	0		1	1	1	1	0	0	0	1 - (Once)	1	0				0	1	1	0	1	0
785	44	Female	Married/cohabiting	No formal education (or Unknown)	1	Formal employment		Not Bed ridden	INH	0	Unk0wn	9	2	1	0		0		0		0	0	1	0	0	0	0	0	0	0				1	0	0	0	0	0
786	29	Male	Married/cohabiting	No formal education (or Unknown)	1	Informal employment	Other	Not Bed ridden	INH	0	1	2	1	1	0		0		0		0	0	0	0	0	0	0	1 - (Once)	0	1	Pulmonary Bacteriologically Confirmed TB	0t Bed ridden6	2022-02-28	0	1	1	1	1	0
787	32	Female	Married/cohabiting	No formal education (or Unknown)	1	Informal employment	Other	Not Bed ridden	INH	0	1	2	3	1	0		0		0		0	0	0	0	0	0	0	0	0	0				0	0	0	0	0	0
788	24	Female	Married/cohabiting	Primary	1	Informal employment	Other	Not Bed ridden	INH	0	1	2	1	1	0		0		0		0	0	0	0	0	0	0	0	0	0				0	0	0	0	1	0
789	35	Male	Married/cohabiting	No formal education (or Unknown)	1	Informal employment	Other	Not Bed ridden	INH	0	1	2	1	1	0		0		0		0	1	1	0	0	0	0	0	0	0				0	0	0	0	1	0
790	38	Female	Married/cohabiting	Above Secondary	1	Informal employment	Other	Not Bed ridden	INH	0	0	11	3	1	0		0		0		0	0	0	0	0	0	0	0	0	0				0	0	0	0	0	0
791	47	Male	Married/cohabiting	Above Secondary	1	Formal employment		Not Bed ridden	INH	1	1	8	3	1	0		0		0		0	0	1	0	1	0	0	1 - (Once)	0	0				0	0	0	0	0	0
792	24	Female	Single (Never married)	Secondary	1	Informal employment	Other	Not Bed ridden	INH	0	1	2	1	1	0		0		0		0	0	0	0	0	0	0	0	0	0				0	0	0	1	0	0
793	53	Male	Widowed, Widower or Divorced	Secondary	1	Informal employment	Other	Not Bed ridden	INH	1	1	11	2	1	0		0		0		1	1	0	0	0	0	0	1 - (Once)	1	1	Pulmonary Bacteriologically Confirmed TB	Bed ridden	2020-09-02	1	0	1	0	1	0
794	43	Male	Married/cohabiting	Secondary	1	Informal employment	Other	Not Bed ridden	INH	0	0	3	3	1	0		0		0		0	0	1	0	0	0	0	0	0	0				0	0	0	0	0	0
795	39	Female	Widowed, Widower or Divorced	No formal education (or Unknown)	1	Informal employment	Other	Not Bed ridden	INH	0	1	5	2	1	0		0		0		0	0	0	0	0	0	0	1 - (Once)	0	0				0	0	0	0	0	0
796	28	Female	Married/cohabiting	Primary	1	Informal employment	Other	Not Bed ridden	INH	0	1	6	2	1	0		0		0		0	0	1	1	0	0	0	1 - (Once)	0	0				0	0	0	0	0	1	Hypertension
797	36	Female	Widowed, Widower or Divorced	No formal education (or Unknown)	1	Informal employment	Other	Not Bed ridden	INH	0	1	12	2	1	0		0		1	1	0	0	0	0	0	0	0	0	0	0				0	0	0	0	0	0
798	31	Female	Single (Never married)	Secondary	1	Informal employment	Other	Not Bed ridden	INH	0	1	10	3	1	0		0		0		0	0	1	0	0	0	0	1 - (Once)	0	0				0	0	0	0	0	0
799	47	Male	Married/cohabiting	Secondary	1	Informal employment	Other	Not Bed ridden	INH	0	0	8	3	1	0		0		0		0	0	1	0	0	0	0	1 - (Once)	0	0				0	0	0	1	0	0
800	39	Female	Married/cohabiting	No formal education (or Unknown)	1	Informal employment	Casual laborer (Fisher folk, Trucker, Plantation Worker)	Not Bed ridden	INH	1	1	9	3	1	0		0		0		0	0	0	0	0	0	0	1 - (Once)	0	0				0	0	0	0	0	0
801	41	Female	Single (Never married)	Primary	1	Informal employment	Other	Not Bed ridden	INH	0	1	9	1	1	0		1	1	0		0	1	0	0	0	0	1	0	0	0				0	0	0	0	0	0
802	39	Female	Single (Never married)	Primary	1	Informal employment	Other	Not Bed ridden	INH	0	1	9	1	1	0		0		0		0	0	0	0	0	0	0	0	0	0				0	0	0	0	0	0
803	47	Female	Widowed, Widower or Divorced	Above Secondary	1	Informal employment	Other	Not Bed ridden	INH	0	1	15	2	1	0		0		1	0	1	1	0	0	0	0	0	0	0	0				1	1	0	0	1	0
804	48	Male	Widowed, Widower or Divorced	No formal education (or Unknown)	1	Informal employment	Other	Not Bed ridden	INH	0	1	1	1	1	1	1	1	1	1	1	0	1	1	0	0	1	1	0	1	0				0	0	0	0	1	1	Hypertension
805	54	Male	Married/cohabiting	No formal education (or Unknown)	1	Informal employment	Other	Not Bed ridden	INH	1	1	10	2	1	1	1	1	1	0		0	0	0	0	0	0	0	0	0	0				0	0	0	0	0	0
806	47	Male	Married/cohabiting	Primary	0	Informal employment	Other	Not Bed ridden	INH	1	1	11	2	1	1	1	1	1	0		0	0	0	0	0	0	0	1 - (Once)	1	0				0	0	0	0	1	0
807	59	Male	Married/cohabiting	Above Secondary	1	Informal employment	Other	Not Bed ridden	INH	0	1	9	3	1	1	1	0		0		0	0	0	0	0	0	0	0	0	0				0	0	0	0	0	0
808	26	Female	Married/cohabiting	Secondary	1	Informal employment	Other	Not Bed ridden	3HP	0	1	1	2	1	Unk0wn or undocumented		Unk0wn or undocumented		Unk0wn or undocumented		0	0	1	0	0	0	0	0	0	0				1	0	0	0	1	0
809	40	Female	Widowed, Widower or Divorced	Primary	1	Informal employment	Other	Not Bed ridden	INH	0	1	10	2	1	1	1	0		0		0	0	0	0	0	1	1	0	0	0				0	0	0	0	0	0
810	38	Female	Married/cohabiting	No formal education (or Unknown)	1	Informal employment	Other	Not Bed ridden	INH	0	1	2	1	1	0		0		0		1	1	1	0	0	0	0	0	0	0				0	0	0	0	0	0
811	30	Female	Widowed, Widower or Divorced	No formal education (or Unknown)	1	Informal employment	Other	Not Bed ridden	INH	0	1	2	1	1	0		0		0		1	1	1	0	0	0	0	0	0	0				0	1	0	0	1	0
812	53	Female	Widowed, Widower or Divorced	No formal education (or Unknown)	1	Informal employment	Casual laborer (Fisher folk, Trucker, Plantation Worker)	Not Bed ridden	INH	0	0	11	3	1	0		0		0		0	0	0	0	0	0	0	0	0	0				0	0	0	0	0	0
813	46	Male	Widowed, Widower or Divorced	Above Secondary	1	Informal employment	Casual laborer (Fisher folk, Trucker, Plantation Worker)	Not Bed ridden	INH	1	1	1	2	1	0		0		0		0	1	0	0	0	0	0	1 - (Once)	0	0				0	1	0	1	1	0
814	40	Female	Widowed, Widower or Divorced	No formal education (or Unknown)	1	Informal employment	Other	Not Bed ridden	INH	0	1	4	1	1	0		0		0		0	1	1	0	0	0	0	0	0	0				0	0	0	0	1	0
815	60	Female	Married/cohabiting	No formal education (or Unknown)	1	Informal employment	Other	Not Bed ridden	INH	0	1	10	3	1	0		0		0		0	0	1	0	0	0	0	0	0	0				0	0	0	0	0	0
816	38	Female	Widowed, Widower or Divorced	Primary	1	Informal employment	Other	Not Bed ridden	INH	0	1	11	2	1	0		0		0		1	0	0	0	0	0	0	1 - (More than Once)	0	0				0	0	0	1	0	0
817	28	Female	Married/cohabiting	Primary	1	Informal employment	Other	Not Bed ridden	3HP	0	0	0	1	1	1	0	1	0	Unk0wn or undocumented		1	0	0	1	0	0	0	0	0	0				0	0	0	0	1	0
818	30	Female	Single (Never married)	No formal education (or Unknown)	1	Informal employment	Other	Not Bed ridden	INH	0	1	3	1	1	0		0		0		0	0	1	0	0	0	0	0	0	0				0	0	0	0	0	0
819	22	Male	Married/cohabiting	Above Secondary	1	Informal employment	Casual laborer (Fisher folk, Trucker, Plantation Worker)	Not Bed ridden	INH	0	1	2	1	1	0		0		0		1	1	0	0	0	0	0	0	0	0				0	0	0	0	1	0
820	21	Female	Married/cohabiting	Secondary	1	Informal employment	Other	Not Bed ridden	INH	0	0	1	2	1	0		0		0		0	0	0	0	0	0	0	0	0	0				0	0	0	0	0	0
821	43	Male	Married/cohabiting	Primary	1	Informal employment	Other	Not Bed ridden	INH	0	1	10	1	1	0		0		0		0	1	1	0	0	0	0	0	0	0				0	0	0	0	0	0
822	35	Female	Married/cohabiting	No formal education (or Unknown)	1	Informal employment	Other	Not Bed ridden	3HP	0	1	5	1	1	0		0		0		0	1	1	0	0	0	0	0	1	0				0	1	0	0	1	1	Other
823	29	Female	Married/cohabiting	No formal education (or Unknown)	1	Informal employment	Casual laborer (Fisher folk, Trucker, Plantation Worker)	Not Bed ridden	INH	0	1	1	3	1	0		0		0		0	0	0	0	0	0	0	0	0	0				0	0	0	0	0	0
824	28	Female	Single (Never married)	Secondary	0	Informal employment	Other	Not Bed ridden	3HP	0	0	1	1	2	Unk0wn or undocumented		Unk0wn or undocumented		Unk0wn or undocumented		0	0	0	0	0	0	0	0	0	0				0	1	0	0	1	0
825	41	Male	Married/cohabiting	Above Secondary	1	Formal employment		Not Bed ridden	INH	0	1	11	1	1	0		0		0		0	1	1	0	0	0	0	1 - (Once)	0	0				0	0	0	0	0	0
826	36	Female	Married/cohabiting	No formal education (or Unknown)	1	Informal employment	Other	Not Bed ridden	INH	0	1	1	1	1	0		0		0		0	0	0	0	0	0	0	0	0	0				0	0	0	0	1	0
827	39	Female	Married/cohabiting	Above Secondary	1	Formal employment		Not Bed ridden	INH	0	1	1	1	1	0		0		0		0	0	1	0	0	0	0	1 - (Once)	0	0				0	0	1	0	1	0
828	35	Female	Married/cohabiting	Primary	1	Informal employment	Other	Not Bed ridden	INH	0	0	1	2	1	0		0		0		0	0	0	0	0	0	0	0	0	0				0	1	0	1	0	0
829	41	Female	Married/cohabiting	Primary	1	Informal employment	Other	Not Bed ridden	INH	0	1	11	1	1	0		0		0		1	0	0	1	0	0	0	1 - (Once)	0	0				0	0	0	0	0	0
830	17	Female	Single (Never married)	Primary	0	Informal employment	Other	Not Bed ridden	INH	0	1	3	3	1	1	1	1	1	Unk0wn or undocumented		0	1	1	0	0	0	0	1 - (Once)	0	0				1	0	0	0	0	0
831	22	Female	Widowed, Widower or Divorced	Secondary	1	Informal employment	Other	Not Bed ridden	INH	0	1	2	3	2	1	0	1	0	Unk0wn or undocumented		1	0	0	0	0	1	0	0	0	0				0	1	1	0	1	0
832	55	Male	Married/cohabiting	No formal education (or Unknown)	1	Informal employment	Other	Not Bed ridden	INH	0	1	3	1	1	0		1	1	0		0	1	1	0	0	1	0	0	0	0				0	0	0	0	1	0
833	41	Female	Married/cohabiting	Secondary	1	Informal employment	Other	Not Bed ridden	INH	0	1	2	3	1	0		0		0		0	0	1	0	0	1	0	0	0	0				0	0	0	0	0	0
834	49	Male	Married/cohabiting	Primary	1	Informal employment	Other	Not Bed ridden	INH	0	1	9	1	1	0		0		0		0	1	1	0	0	0	0	1 - (Once)	0	0				0	0	0	0	0	0
835	22	Female	Single (Never married)	Secondary	1	Informal employment	Other	Not Bed ridden	INH	0	1	2	2	1	0		0		0		0	0	0	0	0	0	0	0	0	0				0	0	0	0	0	0
836	31	Male	Single (Never married)	Above Secondary	1	Formal employment		Not Bed ridden	INH	1	1	1	2	1	0		0		0		0	1	0	0	0	0	0	0	0	0				0	0	0	0	0	0
837	54	Male	Widowed, Widower or Divorced	No formal education (or Unknown)	1	Informal employment	Casual laborer (Fisher folk, Trucker, Plantation Worker)	Not Bed ridden	INH	1	1	4	2	1	1	0	0		0		1	1	1	1	0	0	0	1 - (More than Once)	0	0				1	1	0	0	1	0
838	43	Male	Married/cohabiting	Primary	1	Informal employment	Other	Not Bed ridden	INH	0	1	10	2	1	0		0		0		1	1	1	0	0	0	0	1 - (Once)	0	0				0	0	0	0	0	0
839	25	Female	Widowed, Widower or Divorced	Primary	1	Informal employment	Other	Not Bed ridden	INH	0	1	5	2	1	0		0		0		0	0	1	0	0	0	0	0	0	0				0	0	0	0	0	0
840	54	Female	Widowed, Widower or Divorced	Secondary	1	Informal employment	Other	Not Bed ridden	INH	0	1	12	3	1	0		0		0		0	0	0	0	0	0	0	0	0	0				1	0	0	0	0	0
841	41	Female	Widowed, Widower or Divorced	Primary	1	Informal employment	Other	Not Bed ridden	INH	0	1	11	3	1	0		0		0		0	0	1	0	0	0	0	0	0	0				0	0	0	0	0	0
842	23	Female	Widowed, Widower or Divorced	Above Secondary	1	Formal employment		Not Bed ridden	INH	1	1	1	1	1	0		0		0		0	0	0	0	0	0	0	0	0	0				0	0	0	0	0	0
843	51	Female	Widowed, Widower or Divorced	Secondary	1	Informal employment	Other	Not Bed ridden	INH	0	1	11	2	1	0		0		0		0	0	1	0	0	0	0	0	0	0				0	0	0	0	0	0
844	38	Female	Widowed, Widower or Divorced	Primary	1	Informal employment	Other	Not Bed ridden	INH	0	1	10	1	1	0		0		1	1	0	0	1	0	0	0	0	0	0	0				0	0	0	0	0	0
845	45	Female	Single (Never married)	No formal education (or Unknown)	1	Informal employment	Other	Not Bed ridden	INH	0	1	10	3	1	0		0		0		0	0	0	0	0	0	0	0	0	0				0	0	0	0	0	0
846	25	Female	Married/cohabiting	Primary	1	Informal employment	Other	Not Bed ridden	INH	0	1	1	2	1	Unk0wn or undocumented		Unk0wn or undocumented		Unk0wn or undocumented		0	0	0	1	0	0	0	1 - (Once)	0	0				0	0	0	0	0	0
847	56	Male	Married/cohabiting	Secondary	1	Informal employment	Casual laborer (Fisher folk, Trucker, Plantation Worker)	Not Bed ridden	INH	1	1	11	1	1	0		0		0		1	0	1	1	0	0	0	1 - (Once)	0	0				1	0	1	1	1	0
848	37	Female	Widowed, Widower or Divorced	No formal education (or Unknown)	1	Informal employment	Other	Not Bed ridden	INH	0	1	10	3	1	0		0		0		0	0	1	0	0	0	0	0	0	0				0	0	0	0	0	0
849	40	Female	Married/cohabiting	Primary	1	Informal employment	Other	Not Bed ridden	INH	0	1	10	2	1	0		0		0		0	0	1	0	0	0	0	0	0	0				0	0	0	0	0	0
850	41	Female	Married/cohabiting	No formal education (or Unknown)	1	Informal employment	Casual laborer (Fisher folk, Trucker, Plantation Worker)	Not Bed ridden	INH	0	1	10	3	1	1	1	0		0		0	0	0	0	0	1	0	0	0	0				0	0	0	0	0	0
851	45	Female	Married/cohabiting	No formal education (or Unknown)	1	Informal employment	Other	Not Bed ridden	INH	0	1	9	2	1	1	1	0		0		0	0	0	0	0	0	0	1 - (Once)	0	0				0	0	0	0	0	0
852	5	Female	Single (Never married)	Primary	0	Informal employment	Other	Not Bed ridden	INH	0	1	1	2	1	1	1	0		0		0	1	1	0	0	0	0	1 - (Once)	0	0				0	0	0	0	0	0
853	33	Female	Single (Never married)	No formal education (or Unknown)	1	Informal employment	Casual laborer (Fisher folk, Trucker, Plantation Worker)	Not Bed ridden	INH	0	1	10	3	1	0		0		0		0	0	0	0	0	1	0	0	0	0				0	0	0	0	0	0
854	49	Female	Widowed, Widower or Divorced	Primary	1	Informal employment	Other	Not Bed ridden	INH	0	1	10	1	1	0		0		0		0	0	0	0	0	0	0	0	0	0				0	0	0	0	0	0
855	54	Male	Widowed, Widower or Divorced	No formal education (or Unknown)	1	Informal employment	Other	Not Bed ridden	INH	0	0	10	3	1	0		0		0		0	0	0	0	0	0	0	0	0	0				0	0	0	0	0	0
856	26	Female	Single (Never married)	Secondary	0	Informal employment	Other	Not Bed ridden	INH	1	1	2	1	1	1	1	0		0		1	1	0	0	0	0	0	0	1	0				0	0	0	0	0	0
857	38	Male	Married/cohabiting	Above Secondary	1	Informal employment	Casual laborer (Fisher folk, Trucker, Plantation Worker)	Not Bed ridden	INH	1	0	9	1	1	0		0		0		0	0	0	0	0	0	0	1 - (Once)	0	0				1	1	0	0	1	0
858	39	Female	Married/cohabiting	Primary	1	Informal employment	Other	Not Bed ridden	INH	0	1	9	1	1	0		0		0		0	0	1	0	0	0	0	1 - (Once)	0	0				0	0	0	0	0	0
859	65	Female	Widowed, Widower or Divorced	No formal education (or Unknown)	1	Informal employment	Other	Not Bed ridden	INH	0	1	10	3	1	0		0		0		0	0	0	0	0	0	0	0	0	0				0	0	0	0	0	0
860	45	Female	Widowed, Widower or Divorced	No formal education (or Unknown)	1	Informal employment	Casual laborer (Fisher folk, Trucker, Plantation Worker)	Not Bed ridden	INH	0	1	9	3	1	0		0		0		0	0	0	0	0	0	0	0	0	0				0	0	0	0	0	0
861	41	Female	Widowed, Widower or Divorced	No formal education (or Unknown)	1	Informal employment	Other	Not Bed ridden	INH	0	1	11	2	1	0		0		0		0	1	0	0	0	0	0	0	0	0				0	0	0	0	0	0
862	52	Male	Married/cohabiting	No formal education (or Unknown)	1	Informal employment	Casual laborer (Fisher folk, Trucker, Plantation Worker)	Not Bed ridden	INH	1	1	11	2	1	0		0		0		1	0	0	0	1	0	0	1 - (Once)	0	0				1	1	0	0	1	0
863	32	Female	Single (Never married)	Above Secondary	1	Informal employment	Other	Not Bed ridden	INH	0	0	10	3	1	0		0		0		0	0	1	0	0	0	0	0	0	0				0	0	0	0	0	0
864	43	Male	Single (Never married)	No formal education (or Unknown)	1	Informal employment	Other	Not Bed ridden	INH	0	1	12	1	1	0		0		1	1	1	0	0	0	0	0	0	0	0	0				0	0	0	0	0	0
865	55	Female	Married/cohabiting	No formal education (or Unknown)	1	Informal employment	Other	Not Bed ridden	INH	0	1	9	3	1	0		0		0		0	0	0	0	0	0	0	0	0	0				0	0	0	0	0	0
866	32	Female	Single (Never married)	Secondary	1	Informal employment	Other	Not Bed ridden	INH	0	1	9	3	1	0		0		0		0	0	0	0	0	0	1	0	0	0				0	0	0	0	0	0
867	46	Male	Married/cohabiting	No formal education (or Unknown)	1	Informal employment	Casual laborer (Fisher folk, Trucker, Plantation Worker)	Not Bed ridden	INH	0	0	9	3	1	0		0		0		0	0	0	0	0	0	0	0	0	0				0	0	0	0	0	0
868	38	Female	Widowed, Widower or Divorced	Secondary	1	Informal employment	Other	Not Bed ridden	INH	1	1	12	1	1	0		0		0		0	0	0	0	0	0	0	1 - (Once)	0	0				0	0	0	0	0	0
869	39	Female	Married/cohabiting	Primary	1	Informal employment	Other	Not Bed ridden	INH	0	1	10	3	1	0		0		0		0	0	0	0	0	0	0	0	0	0				0	0	0	0	0	0
870	29	Female	Married/cohabiting	Secondary	1	Informal employment	Other	Not Bed ridden	INH	0	1	7	2	1	0		0		0		0	0	0	0	0	0	0	1 - (Once)	0	0				0	0	0	0	1	0
871	46	Female	Married/cohabiting	No formal education (or Unknown)	1	Informal employment	Casual laborer (Fisher folk, Trucker, Plantation Worker)	Not Bed ridden	INH	0	1	4	2	1	1	0	Unk0wn or undocumented		0		0	1	1	0	0	0	0	1 - (Once)	1	0				1	1	0	0	1	1	Other
872	37	Male	Married/cohabiting	Above Secondary	1	Formal employment		Not Bed ridden	INH	0	1	2	1	1	0		0		0		0	1	0	0	0	0	0	0	0	0				1	0	0	0	0	0
873	24	Female	Single (Never married)	Secondary	0	Informal employment	Casual laborer (Fisher folk, Trucker, Plantation Worker)	Not Bed ridden	INH	0	1	6	3	1	1	1	0		0		1	1	0	0	0	0	0	1 - (Once)	1	0				1	1	1	0	1	0
874	27	Female	Married/cohabiting	Secondary	1	Informal employment	Other	Not Bed ridden	INH	0	1	3	2	1	0		0		0		0	1	1	0	0	0	0	1 - (Once)	0	0				0	0	0	0	0	0
875	31	Female	Widowed, Widower or Divorced	Primary	1	Informal employment	Other	Not Bed ridden	INH	0	1	1	2	1	0		0		0		0	0	1	0	0	0	0	1 - (Once)	1	0				0	0	0	0	0	0
876	23	Female	Single (Never married)	Primary	0	Informal employment	Other	Not Bed ridden	INH	1	1	2	1	1	0		Unk0wn or undocumented		Unk0wn or undocumented		1	1	1	1	1	0	0	1 - (Once)	0	0				0	0	0	0	1	0
877	25	Female	Single (Never married)	No formal education (or Unknown)	0	Informal employment	Casual laborer (Fisher folk, Trucker, Plantation Worker)	Not Bed ridden	INH	1	1	2	2	1	Unk0wn or undocumented		0		Unk0wn or undocumented		1	0	1	0	0	0	0	1 - (Once)	0	0				1	1	0	0	1	0
878	7	Male	Single (Never married)	Primary	0	Informal employment	Other	Not Bed ridden	INH	0	1	2	1	1	1	1	1	1	0		0	1	1	0	0	1	1	1 - (More than Once)	0	0				0	0	0	0	0	0
879	38	Female	Married/cohabiting	Primary	1	Informal employment	Industrial worker (Those working at new industries)	Not Bed ridden	INH	0	1	6	3	1	Unk0wn or undocumented		1	0	0		0	0	0	1	0	0	0	1 - (Once)	1	0				1	1	0	0	0	1	Other
880	42	Female	Married/cohabiting	Above Secondary	1	Formal employment		Not Bed ridden	INH	0	1	8	2	1	0		0		0		0	0	0	0	0	0	0	1 - (Once)	0	0				0	0	0	0	0	1	Hypertension
881	15	Female	Single (Never married)	Primary	0	Informal employment	Other	Not Bed ridden	INH	0	1	0	1	1	1	1	1	1	0		1	1	1	0	0	0	0	0	0	0				0	0	0	0	0	0
882	45	Female	Widowed, Widower or Divorced	Secondary	1	Informal employment	Other	Not Bed ridden	INH	0	1	5	2	1	0		0		0		1	1	1	0	0	0	0	1 - (Once)	0	0				0	0	0	0	0	0
883	19	Female	Single (Never married)	No formal education (or Unknown)	0	Informal employment	Other	Not Bed ridden	INH	0	1	7	2	1	Unk0wn or undocumented		Unk0wn or undocumented		Unk0wn or undocumented		0	0	0	1	0	0	0	0	0	0				0	0	0	0	0	0
884	45	Female	Widowed, Widower or Divorced	Primary	1	Informal employment	Casual laborer (Fisher folk, Trucker, Plantation Worker)	Not Bed ridden	INH	0	1	5	2	1	0		0		0		0	1	1	0	1	0	0	1 - (Once)	0	0				0	0	0	0	1	0
885	12	Male	Single (Never married)	Primary	0	Informal employment	Other	Not Bed ridden	INH	0	1	2	1	1	1	1	1	1	Unk0wn or undocumented		0	1	1	1	0	0	0	0	0	0				0	0	0	0	0	0
886	37	Female	Widowed, Widower or Divorced	Secondary	1	Informal employment	Other	Not Bed ridden	INH	0	1	5	2	1	1	1	0		0		0	0	1	0	0	0	0	1 - (Once)	0	0				0	0	0	0	0	0
887	31	Female	Single (Never married)	Secondary	1	Informal employment	Other	Not Bed ridden	INH	1	1	8	2	1	1	1	0		0		0	1	1	0	0	0	0	0	0	0				0	0	0	1	0	0
888	35	Male	Widowed, Widower or Divorced	Above Secondary	1	Formal employment		Not Bed ridden	INH	1	1	1	1	1	Unk0wn or undocumented		Unk0wn or undocumented		Unk0wn or undocumented		0	0	1	0	0	0	0	1 - (Once)	0	0				0	0	1	0	1	0
889	35	Male	Married/cohabiting	No formal education (or Unknown)	1	Informal employment	Other	Not Bed ridden	INH	1	1	2	2	1	1	1	1	1	Unk0wn or undocumented		1	1	1	0	0	1	0	1 - (Once)	0	0				0	1	1	0	1	1	Diabetes
890	34	Male	Widowed, Widower or Divorced	Secondary	0	Informal employment	Other	Not Bed ridden	INH	1	1	1	2	1	Unk0wn or undocumented		Unk0wn or undocumented		Unk0wn or undocumented		0	0	0	0	1	0	0	1 - (Once)	1	0				0	0	1	0	1	1	Diabetes
891	27	Female	Widowed, Widower or Divorced	Secondary	1	Informal employment	Other	Not Bed ridden	3HP	0	1	2	3	2	1	1	1	1	Unk0wn or undocumented		0	1	1	0	0	1	0	1 - (Once)	1	0				0	1	1	0	1	1	Cancer
892	32	Female	Married/cohabiting	Secondary	1	Informal employment	Other	Not Bed ridden	INH	0	1	4	3	2	0		0		Unk0wn or undocumented		0	0	1	1	0	0	0	1 - (More than Once)	1	0				0	1	1	0	1	1	Other
893	26	Female	Single (Never married)	Secondary	0	Informal employment	Other	Not Bed ridden	INH	1	1	7	2	2	1	1	1	0	Unk0wn or undocumented		0	1	1	1	0	0	0	1 - (More than Once)	1	0				1	1	1	0	1	0
894	26	Female	Married/cohabiting	Secondary	1	Informal employment	Other	Not Bed ridden	3HP	0	1	2	2	1	0		1	1	Unk0wn or undocumented		1	0	0	0	0	0	0	1 - (Once)	0	0				0	0	1	0	1	0
895	32	Female	Widowed, Widower or Divorced	Secondary	1	Informal employment	Other	Not Bed ridden	INH	0	1	1	3	1	0		1	0	Unk0wn or undocumented		0	1	1	0	0	0	0	1 - (More than Once)	0	0				0	1	0	0	1	0
896	41	Female	Married/cohabiting	Secondary	1	Informal employment	Other	Not Bed ridden	INH	0	1	7	2	1	0		0		Unk0wn or undocumented		0	0	0	0	0	0	0	1 - (Once)	0	0				0	1	1	0	1	1	Diabetes
897	45	Female	Married/cohabiting	Primary	1	Informal employment	Other	Not Bed ridden	INH	0	1	7	2	1	0		0		Unk0wn or undocumented		0	0	0	1	0	0	0	1 - (Once)	1	0				0	1	1	0	1	1	Other
898	37	Male	Widowed, Widower or Divorced	Primary	1	Informal employment	Casual laborer (Fisher folk, Trucker, Plantation Worker)	Not Bed ridden	3HP	1	1	6	3	2	Unk0wn or undocumented		1	0	Unk0wn or undocumented		0	1	1	1	0	1	0	1 - (More than Once)	1	0				0	1	1	1	1	1	Other
899	54	Male	Married/cohabiting	No formal education (or Unknown)	1	Informal employment	Other	Not Bed ridden	INH	1	1	6	3	1	1	1	1	1	Unk0wn or undocumented		0	1	1	0	0	0	0	1 - (More than Once)	1	0				0	0	0	0	1	1	Diabetes
900	19	Female	Single (Never married)	Secondary	0	Informal employment	Other	Not Bed ridden	INH	0	1	6	1	1	0		0		Unk0wn or undocumented		0	1	1	0	0	0	0	1 - (Once)	0	0				0	0	1	0	1	0
901	7	Male	Single (Never married)	Primary	0	Informal employment	Other	Not Bed ridden	INH	0	1	2	1	1	1	1	1	1	Unk0wn or undocumented		1	1	1	0	0	1	1	1 - (More than Once)	0	1	Pulmonary Clinically Diag0sed TB	0t Bed ridden6	2023-11-28	0	0	0	1	1	0
902	51	Female	Married/cohabiting	No formal education (or Unknown)	1	Informal employment	Other	Not Bed ridden	INH	0	1	4	2	1	0		0		0		0	1	1	0	0	0	0	1 - (Once)	0	0				0	1	0	0	1	0
903	30	Female	Married/cohabiting	Secondary	1	Informal employment	Other	Not Bed ridden	INH	0	1	8	2	1	0		0		Unk0wn or undocumented		0	0	0	0	0	0	0	1 - (More than Once)	1	0				0	1	1	0	1	1	Hypertension
904	38	Male	Married/cohabiting	Secondary	1	Informal employment	Other	Not Bed ridden	INH	1	1	7	2	1	0		0		0		0	1	1	0	0	0	0	1 - (Once)	0	0				0	0	0	0	1	0
905	9	Female	Single (Never married)	No formal education (or Unknown)	0	Informal employment	Other	Not Bed ridden	INH	0	1	6	1	1	Unk0wn or undocumented		Unk0wn or undocumented		Unk0wn or undocumented		0	1	1	0	0	1	1	1 - (More than Once)	1	0				1	1	1	0	1	0
906	58	Female	Widowed, Widower or Divorced	Primary	1	Informal employment	Other	Not Bed ridden	3HP	0	1	6	2	1	0		0		0		0	0	0	0	0	0	0	1 - (Once)	1	0				0	1	1	0	1	1	Diabetes
907	7	Male	Married/cohabiting	Secondary	1	Informal employment	Other	Not Bed ridden	INH	1	1	7	3	1	0		0		0		0	1	1	0	0	0	0	1 - (Once)	0	1	Pulmonary Clinically Diag0sed TB	0t Bed ridden6	2021-06-08	0	0	0	0	1	0
908	42	Male	Widowed, Widower or Divorced	Secondary	1	Informal employment	Casual laborer (Fisher folk, Trucker, Plantation Worker)	Not Bed ridden	INH	1	1	7	2	1	1	1	1	1	Unk0wn or undocumented		1	0	0	1	0	0	1	1 - (Once)	1	1	Extra Pulmonary TB	0t Bed ridden6	2021-11-30	0	0	1	1	1	0
909	28	Female	Married/cohabiting	Secondary	1	Informal employment	Other	Not Bed ridden	INH	1	1	6	2	1	1	1	0		0		1	1	1	1	0	0	1	1 - (Once)	0	1	Pulmonary Bacteriologically Confirmed TB	0t Bed ridden6	2022-02-24	0	0	0	0	1	0
910	43	Male	Widowed, Widower or Divorced	Primary	1	Informal employment	Other	Not Bed ridden	INH	1	1	4	2	1	1	1	1	1	Unk0wn or undocumented		0	1	1	0	0	1	1	1 - (Once)	0	1	Pulmonary Clinically Diag0sed TB	0t Bed ridden6	2023-11-09	0	1	1	0	1	0
911	55	Male	Widowed, Widower or Divorced	No formal education (or Unknown)	1	Informal employment	Other	Not Bed ridden	INH	1	1	7	3	1	Unk0wn or undocumented		0		0		1	0	1	0	0	1	1	0	0	1	Pulmonary Bacteriologically Confirmed TB	Bed ridden	2021-02-10	1	1	1	1	1	1	Hypertension
912	48	Male	Widowed, Widower or Divorced	Primary	1	Informal employment	Casual laborer (Fisher folk, Trucker, Plantation Worker)	Not Bed ridden	INH	1	1	2	1	2	1	1	0		0		1	1	1	1	0	1	1	1 - (Once)	0	1	Pulmonary Bacteriologically Confirmed TB	Bed ridden	2022-11-17	0	1	1	1	1	1	Hypertension
913	48	Female	Widowed, Widower or Divorced	No formal education (or Unknown)	1	Informal employment	Other	Not Bed ridden	INH	1	1	2	1	1	0		1	1	Unk0wn or undocumented		0	1	1	1	0	0	1	1 - (Once)	0	1	Pulmonary Bacteriologically Confirmed TB	0t Bed ridden6	2023-02-08	0	1	1	0	1	1	Diabetes
914	29	Female	Married/cohabiting	Secondary	0	Informal employment	Other	Not Bed ridden	INH	1	1	3	2	1	1	1	1	1	1	1	0	1	0	0	1	0	1	1 - (Once)	0	1	Pulmonary Clinically Diag0sed TB	Bed ridden	2023-11-29	0	0	1	0	1	1	Diabetes
915	26	Female	Single (Never married)	No formal education (or Unknown)	0	Informal employment	Key population (Engaged in any kind of transactional sex)	Not Bed ridden	INH	1	1	2	4	1	1	0	1	1	0		1	0	0	1	0	0	1	1 - (Once)	1	1	Pulmonary Bacteriologically Confirmed TB	0t Bed ridden6	2022-01-20	0	0	1	1	0	0
916	29	Female	Widowed, Widower or Divorced	Secondary	1	Informal employment	Other	Not Bed ridden	INH	0	1	4	2	1	1	1	1	1	0		0	1	1	1	0	1	1	1 - (Once)	1	1	Pulmonary Bacteriologically Confirmed TB	0t Bed ridden6	2024-01-03	0	1	1	0	1	0
917	32	Female	Widowed, Widower or Divorced	Secondary	1	Informal employment	Other	Not Bed ridden	INH	1	1	2	2	2	1	1	Unk0wn or undocumented		Unk0wn or undocumented		0	1	1	0	0	0	0	1 - (Once)	1	1	Pulmonary Bacteriologically Confirmed TB	0t Bed ridden6	2024-01-19	0	0	0	1	1	1	Other
918	46	Female	Married/cohabiting	Primary	1	Informal employment	Industrial worker (Those working at new industries)	Not Bed ridden	INH	0	1	2	2	1	0		0		0		1	0	0	1	0	1	1	0	1	1	Pulmonary Bacteriologically Confirmed TB	0t Bed ridden6	2022-01-04	1	1	0	1	1	1	Other
919	28	Male	Widowed, Widower or Divorced	Secondary	0	Informal employment	Industrial worker (Those working at new industries)	Not Bed ridden	INH	1	1	1	1	1	0		0		0		0	1	0	0	0	1	0	0	0	1	Pulmonary Bacteriologically Confirmed TB	0t Bed ridden6	2022-09-16	0	0	0	0	1	0
920	39	Male	Widowed, Widower or Divorced	Secondary	1	Formal employment		Not Bed ridden	INH	0	1	2	2	1	0		0		0		0	1	1	1	0	0	1	1 - (Once)	1	1	Pulmonary Bacteriologically Confirmed TB	0t Bed ridden6	2023-01-24	0	1	0	1	1	0
921	30	Female	Widowed, Widower or Divorced	Secondary	1	Informal employment	Casual laborer (Fisher folk, Trucker, Plantation Worker)	Not Bed ridden	INH	1	1	0	1	1	0		0		0		0	1	1	0	0	0	1	0	0	1	Pulmonary Bacteriologically Confirmed TB	0t Bed ridden6	2022-08-05	0	1	0	0	1	1	Cancer
922	30	Female	Married/cohabiting	Secondary	1	Informal employment	Other	Not Bed ridden	INH	1	1	0	1	1	0		0		0		0	0	1	0	0	0	1	0	0	1	Pulmonary Bacteriologically Confirmed TB	0t Bed ridden6	2023-07-21	0	0	0	0	1	1	Cancer
923	37	Male	Widowed, Widower or Divorced	Above Secondary	1	Formal employment		Not Bed ridden	INH	1	1	0	1	1	1	1	0		0		0	1	1	0	0	0	1	0	0	1	Pulmonary Bacteriologically Confirmed TB	0t Bed ridden6	2023-06-06	0	0	1	0	1	1	Hypertension
924	32	Male	Married/cohabiting	Secondary	1	Informal employment	Other	Not Bed ridden	INH	1	1	0	2	1	0		0		0		0	1	0	0	0	0	1	0	0	1	Pulmonary Clinically Diag0sed TB	0t Bed ridden6	2021-10-20	1	0	0	0	1	0
925	48	Male	Married/cohabiting	Above Secondary	1	Formal employment		Not Bed ridden	INH	1	1	0	2	1	0		0		0		0	1	1	0	1	0	1	0	0	1	Pulmonary Bacteriologically Confirmed TB	0t Bed ridden6	2023-06-05	1	0	0	0	1	1	Other
926	40	Male	Married/cohabiting	No formal education (or Unknown)	1	Informal employment	Casual laborer (Fisher folk, Trucker, Plantation Worker)	Not Bed ridden	INH	0	1	5	3	1	1	0	1	1	Unk0wn or undocumented		1	0	1	0	0	0	1	1 - (Once)	1	1	Pulmonary Bacteriologically Confirmed TB	0t Bed ridden6	2022-06-30	0	0	0	1	1	0
927	24	Female	Widowed, Widower or Divorced	Primary	1	Informal employment	Other	Not Bed ridden	INH	0	1	0	2	1	0		0		0		0	1	1	1	0	0	1	0	0	1	Pulmonary Clinically Diag0sed TB	0t Bed ridden6	2021-12-06	0	0	0	0	1	0
928	45	Female	Married/cohabiting	No formal education (or Unknown)	1	Informal employment	Casual laborer (Fisher folk, Trucker, Plantation Worker)	Not Bed ridden	INH	1	1	6	1	1	0		0		0		1	1	0	1	0	1	1	1 - (More than Once)	1	1	Pulmonary Bacteriologically Confirmed TB	0t Bed ridden6	2022-02-20	0	1	0	1	1	0
929	30	Female	Married/cohabiting	Secondary	1	Informal employment	Other	Not Bed ridden	INH	1	1	0	2	1	0		0		0		0	1	1	0	1	0	1	1 - (Once)	0	1	Pulmonary Bacteriologically Confirmed TB	0t Bed ridden6	2023-10-30	0	1	0	0	1	1	Hypertension
930	38	Male	Married/cohabiting	Secondary	1	Informal employment	Casual laborer (Fisher folk, Trucker, Plantation Worker)	Not Bed ridden	INH	1	1	2	1	1	0		1	1	Unk0wn or undocumented		1	1	1	0	0	1	1	0	0	1	Pulmonary Bacteriologically Confirmed TB	0t Bed ridden6	2023-07-07	0	1	1	0	1	0
931	40	Male	Married/cohabiting	No formal education (or Unknown)	1	Informal employment	Other	Not Bed ridden	INH	1	1	0	1	1	1	1	1	1	0		0	0	1	0	0	1	0	0	1	1	Pulmonary Bacteriologically Confirmed TB	0t Bed ridden6	2021-11-11	0	0	1	0	1	0
932	43	Female	Widowed, Widower or Divorced	No formal education (or Unknown)	1	Informal employment	Other	Not Bed ridden	INH	0	1	1	1	1	1	1	1	1	0		0	1	1	0	0	0	0	0	1	1	Pulmonary Bacteriologically Confirmed TB	0t Bed ridden6	2022-11-22	0	0	1	0	1	1	Cancer
933	50	Female	Widowed, Widower or Divorced	No formal education (or Unknown)	1	Informal employment	Other	Not Bed ridden	INH	0	1	3	1	1	1	1	1	1	0		0	0	1	1	0	0	0	0	1	1	Pulmonary Bacteriologically Confirmed TB	0t Bed ridden6	2020-05-14	0	0	1	0	1	0
934	57	Female	Widowed, Widower or Divorced	No formal education (or Unknown)	1	Informal employment	Casual laborer (Fisher folk, Trucker, Plantation Worker)	Not Bed ridden	INH	0	1	5	2	1	1	0	0		0		1	1	1	0	0	0	1	0	1	1	Pulmonary Bacteriologically Confirmed TB	0t Bed ridden6	2022-05-20	0	0	1	1	0	1	Diabetes
935	46	Female	Widowed, Widower or Divorced	Above Secondary	1	Formal employment		Not Bed ridden	INH	1	1	0	2	2	1	1	0		0		0	1	1	0	0	0	1	0	0	1	Pulmonary Bacteriologically Confirmed TB	0t Bed ridden6	2021-08-17	1	0	0	0	1	0
936	28	Female	Widowed, Widower or Divorced	Above Secondary	1	Formal employment		Not Bed ridden	INH	0	0	3	1	1	1	1	1	1	Unk0wn or undocumented		0	0	0	1	0	0	1	0	0	1	Pulmonary Clinically Diag0sed TB	0t Bed ridden6	2023-11-14	0	1	1	0	1	1	Cancer
937	46	Male	Married/cohabiting	Secondary	1	Informal employment	Casual laborer (Fisher folk, Trucker, Plantation Worker)	Not Bed ridden	INH	1	1	1	2	1	Unk0wn or undocumented		Unk0wn or undocumented		Unk0wn or undocumented		0	1	1	0	1	0	1	1 - (Once)	0	1	Pulmonary Bacteriologically Confirmed TB	0t Bed ridden6	2021-07-15	0	0	0	0	1	0
938	35	Female	Widowed, Widower or Divorced	No formal education (or Unknown)	0	Informal employment	Other	Not Bed ridden	INH	1	1	2	1	1	1	1	1	1	0		0	1	1	0	0	0	1	0	1	1	Pulmonary Bacteriologically Confirmed TB	0t Bed ridden6	2021-06-10	0	0	1	0	1	0
939	48	Male	Widowed, Widower or Divorced	Primary	1	Informal employment	Other	Not Bed ridden	INH	1	1	6	3	1	0		0		Unk0wn or undocumented		1	0	0	0	0	0	1	1 - (More than Once)	1	1	Pulmonary Bacteriologically Confirmed TB	0t Bed ridden6	2022-02-10	1	1	0	0	1	1	Liver or Kidney Disease
940	20	Female	Widowed, Widower or Divorced	No formal education (or Unknown)	1	Informal employment	Other	Not Bed ridden	INH	0	1	4	1	1	1	1	1	1	0		1	1	1	0	0	0	1	0	1	1	Pulmonary Bacteriologically Confirmed TB	0t Bed ridden6	2020-12-17	1	0	1	0	1	0
941	24	Male	Widowed, Widower or Divorced	Secondary	0	Informal employment	Other	Not Bed ridden	INH	1	1	1	1	1	0		0		0		0	0	1	0	0	0	0	1 - (Once)	0	1	Pulmonary Bacteriologically Confirmed TB	0t Bed ridden6	2021-01-18	0	0	0	0	1	1	Hypertension
942	48	Male	Widowed, Widower or Divorced	No formal education (or Unknown)	1	Informal employment	Other	Not Bed ridden	INH	0	1	7	3	1	0		0		0		1	1	0	0	0	1	1	1 - (More than Once)	0	1	Pulmonary Bacteriologically Confirmed TB	0t Bed ridden6	2022-01-25	1	1	0	1	1	1	Diabetes
943	35	Female	Widowed, Widower or Divorced	No formal education (or Unknown)	1	Informal employment	Other	Not Bed ridden	INH	0	1	1	1	1	1	1	1	1	0		0	1	1	0	0	0	0	0	0	1	Pulmonary Clinically Diag0sed TB	0t Bed ridden6	2021-08-18	0	0	0	0	1	0
944	51	Female	Widowed, Widower or Divorced	Primary	1	Informal employment	Other	Not Bed ridden	INH	0	1	4	1	1	Unk0wn or undocumented		0		Unk0wn or undocumented		1	0	0	0	0	0	1	1 - (Once)	1	1	Pulmonary Bacteriologically Confirmed TB	0t Bed ridden6	2023-02-08	0	1	0	1	1	1	Other
945	34	Male	Married/cohabiting	Secondary	1	Informal employment	Casual laborer (Fisher folk, Trucker, Plantation Worker)	Not Bed ridden	INH	1	1	0	1	1	0		0		0		0	1	1	0	0	1	1	0	0	1	Pulmonary Bacteriologically Confirmed TB	0t Bed ridden6	2022-03-28	0	1	1	0	1	0
946	49	Female	Married/cohabiting	No formal education (or Unknown)	1	Informal employment	Other	Not Bed ridden	INH	0	1	5	3	1	0		0		0		0	0	0	0	0	0	0	0	0	1	Pulmonary Bacteriologically Confirmed TB	0t Bed ridden6	2020-04-09	0	0	1	0	0	0
947	53	Male	Married/cohabiting	Above Secondary	1	Formal employment		Not Bed ridden	INH	0	1	1	1	1	0		0		0		1	0	0	0	0	0	0	0	0	0				0	0	0	1	0	0
948	43	Male	Married/cohabiting	Primary	1	Informal employment	Other	Not Bed ridden	INH	0	1	1	1	1	0		0		1	1	1	0	0	0	0	0	0	1 - (Once)	0	0				0	0	0	0	0	0
949	58	Male	Widowed, Widower or Divorced	No formal education (or Unknown)	1	Informal employment	Other	Not Bed ridden	INH	0	1	2	3	1	0		0		0		0	0	0	0	0	0	0	0	0	1	Pulmonary Bacteriologically Confirmed TB	0t Bed ridden6	2023-08-06	0	1	1	1	0	0
950	40	Female	Widowed, Widower or Divorced	No formal education (or Unknown)	1	Informal employment	Other	Not Bed ridden	INH	0	1	1	3	1	0		0		0		0	0	1	0	0	0	0	0	0	0				1	0	0	1	0	0
951	44	Male	Married/cohabiting	Primary	1	Informal employment	Other	Not Bed ridden	INH	0	1	7	3	1	0		1	1	1	1	0	0	1	0	0	0	1	1 - (Once)	0	0				0	0	0	0	0	0
952	64	Female	Widowed, Widower or Divorced	No formal education (or Unknown)	1	Informal employment	Casual laborer (Fisher folk, Trucker, Plantation Worker)	Not Bed ridden	INH	0	1	11	3	1	0		0		0		0	0	1	0	0	0	0	0	0	0				0	1	0	1	0	0
953	18	Male	Single (Never married)	Secondary	0	Informal employment	Other	Not Bed ridden	INH	0	1	15	1	1	0		1	1	0		0	0	0	0	0	1	0	1 - (More than Once)	0	0				0	1	0	1	0	0
954	36	Male	Single (Never married)	No formal education (or Unknown)	1	Informal employment	Other	Not Bed ridden	INH	0	1	1	3	1	0		0		0		0	0	1	0	0	0	0	0	0	1	Pulmonary Bacteriologically Confirmed TB	0t Bed ridden6	2020-07-20	0	0	1	0	0	0
955	29	Male	Single (Never married)	Primary	1	Informal employment	Other	Not Bed ridden	INH	0	1	1	1	1	0		0		0		0	0	1	0	0	0	0	1 - (Once)	0	0				0	0	0	1	0	0
956	27	Male	Married/cohabiting	Primary	1	Informal employment	Other	Not Bed ridden	INH	0	1	3	2	1	1	0	0		0		0	0	1	1	1	0	0	0	0	0				0	0	0	0	0	1	Other
957	42	Male	Married/cohabiting	No formal education (or Unknown)	1	Informal employment	Other	Not Bed ridden	INH	1	1	4	3	1	1	1	1	1	0		0	0	0	0	0	0	0	1 - (More than Once)	0	1	Pulmonary Bacteriologically Confirmed TB	0t Bed ridden6	2023-10-18	0	1	1	1	0	0
958	22	Female	Single (Never married)	Secondary	1	Informal employment	Other	Not Bed ridden	INH	0	1	1	1	1	1	1	1	1	0		0	0	0	0	0	0	1	0	0	0				0	0	0	1	0	0
959	31	Male	Widowed, Widower or Divorced	No formal education (or Unknown)	1	Informal employment	Other	Not Bed ridden	INH	0	1	4	3	1	0		0		0		0	0	1	0	0	0	0	0	0	0				0	0	0	1	0	0
960	62	Male	Married/cohabiting	Primary	1	Informal employment	Other	Not Bed ridden	INH	0	1	1	1	1	0		0		0		0	0	0	0	0	0	0	1 - (Once)	0	0				0	0	0	1	0	0
961	59	Female	Widowed, Widower or Divorced	No formal education (or Unknown)	1	Informal employment	Other	Not Bed ridden	INH	0	1	13	2	1	0		0		0		0	1	0	0	0	0	0	0	0	0				0	0	0	1	0	1	Hypertension
962	51	Female	Married/cohabiting	No formal education (or Unknown)	1	Informal employment	Other	Bed ridden	INH	0	1	1	1	1	0		0		0		1	1	0	0	0	0	1	0	0	0				1	1	0	0	1	0
963	31	Female	Widowed, Widower or Divorced	No formal education (or Unknown)	1	Informal employment	Other	Not Bed ridden	INH	0	1	1	3	1	0		0		0		0	0	1	0	0	0	0	0	0	0				0	1	0	1	0	0
964	49	Female	Widowed, Widower or Divorced	No formal education (or Unknown)	1	Informal employment	Casual laborer (Fisher folk, Trucker, Plantation Worker)	Not Bed ridden	INH	0	1	14	3	1	0		0		0		0	0	0	0	0	0	0	0	0	1	Pulmonary Bacteriologically Confirmed TB	0t Bed ridden6	2020-11-23	0	1	1	1	0	0
965	40	Male	Married/cohabiting	Secondary	1	Informal employment	Other	Not Bed ridden	INH	0	1	1	1	1	0		0		0		1	1	0	0	0	0	0	1 - (Once)	0	0				0	0	1	0	1	0
966	50	Female	Single (Never married)	Primary	1	Informal employment	Other	Not Bed ridden	INH	1	1	15	1	1	0		0		0		0	0	0	0	0	0	0	1 - (Once)	0	1	Pulmonary Bacteriologically Confirmed TB	0t Bed ridden6	2020-04-03	0	0	0	0	0	0
967	51	Female	Single (Never married)	Primary	1	Informal employment	Other	Not Bed ridden	INH	1	1	14	2	1	0		0		0		0	0	0	0	0	0	0	1 - (Once)	0	0				0	0	0	1	0	0
968	46	Female	Single (Never married)	No formal education (or Unknown)	1	Informal employment	Other	Not Bed ridden	INH	0	0	14	2	1	0		0		0		0	1	0	0	0	0	0	1 - (Once)	0	0				0	0	0	1	0	0
969	58	Female	Widowed, Widower or Divorced	Primary	1	Informal employment	Other	Not Bed ridden	INH	1	1	15	1	1	0		0		1	0	1	1	0	0	0	1	0	1 - (Once)	0	1	Pulmonary Bacteriologically Confirmed TB	Bed ridden	2022-07-22	1	1	1	0	0	0
970	33	Male	Married/cohabiting	No formal education (or Unknown)	1	Informal employment	Other	Not Bed ridden	INH	0	1	2	1	1	1	1	1	0	0		1	1	1	0	0	0	1	0	1	1	Pulmonary Bacteriologically Confirmed TB	0t Bed ridden6	2022-09-29	0	0	1	0	1	0
971	45	Male	Married/cohabiting	No formal education (or Unknown)	1	Informal employment	Other	Not Bed ridden	INH	0	1	3	1	1	1	1	1	1	0		0	1	1	0	0	1	1	0	0	1	Pulmonary Bacteriologically Confirmed TB	0t Bed ridden6	2021-12-23	0	0	1	0	1	0
972	56	Female	Married/cohabiting	No formal education (or Unknown)	1	Informal employment	Other	Not Bed ridden	INH	0	1	13	3	1	0		1	1	0		0	0	0	0	0	0	0	1 - (Once)	0	0				0	0	0	0	1	0
973	44	Female	Married/cohabiting	No formal education (or Unknown)	1	Informal employment	Other	Not Bed ridden	INH	0	1	3	1	1	1	1	1	0	0		0	1	1	0	0	0	0	0	0	1	Pulmonary Clinically Diag0sed TB	0t Bed ridden6	2022-10-06	0	0	1	0	1	0
974	50	Female	Widowed, Widower or Divorced	Primary	1	Informal employment	Other	Not Bed ridden	INH	0	1	15	2	1	0		0		0		0	0	0	0	0	0	0	1 - (Once)	0	0				1	0	0	0	0	0
975	28	Male	Married/cohabiting	No formal education (or Unknown)	1	Informal employment	Other	Not Bed ridden	INH	0	1	2	1	1	1	1	1	0	0		0	1	1	0	0	0	1	0	0	1	Pulmonary Bacteriologically Confirmed TB	0t Bed ridden6	2021-10-13	0	0	1	0	1	0
976	27	Male	Single (Never married)	No formal education (or Unknown)	0	Informal employment	Other	Not Bed ridden	INH	0	1	1	1	1	1	1	1	1	0		0	0	0	0	0	0	1	0	0	1	Pulmonary Bacteriologically Confirmed TB	0t Bed ridden6	2022-03-02	0	0	0	0	1	0
977	29	Male	Single (Never married)	No formal education (or Unknown)	0	Informal employment	Other	Not Bed ridden	INH	0	1	0	1	1	1	1	1	1	0		1	1	1	0	0	0	1	0	0	1	Pulmonary Clinically Diag0sed TB	0t Bed ridden6	2021-06-14	0	0	1	0	1	0
978	50	Female	Married/cohabiting	No formal education (or Unknown)	1	Informal employment	Other	Not Bed ridden	INH	0	1	0	1	1	1	1	1	1	0		0	1	1	0	0	0	1	0	0	1	Pulmonary Bacteriologically Confirmed TB	0t Bed ridden6	2021-01-20	0	0	1	0	1	0
979	51	Male	Married/cohabiting	No formal education (or Unknown)	1	Informal employment	Other	Not Bed ridden	INH	0	1	1	1	1	1	1	1	1	0		0	1	1	0	0	0	1	0	1	1	Pulmonary Bacteriologically Confirmed TB	0t Bed ridden6	2021-08-26	1	0	1	0	1	1	Hypertension
980	48	Male	Married/cohabiting	No formal education (or Unknown)	1	Informal employment	Other	Not Bed ridden	INH	1	1	2	1	1	1	1	1	1	0		0	1	1	0	0	0	1	0	1	0				1	0	1	0	1	1	Hypertension
981	57	Male	Married/cohabiting	No formal education (or Unknown)	1	Informal employment	Other	Not Bed ridden	INH	1	1	1	1	1	1	1	1	1	0		1	1	1	0	0	1	1	0	1	1	Pulmonary Bacteriologically Confirmed TB	0t Bed ridden6	2022-08-03	1	0	1	1	1	1	Other
982	39	Male	Married/cohabiting	Primary	1	Informal employment	Other	Not Bed ridden	INH	1	1	11	1	1	1	1	1	1	0		1	1	1	0	0	1	1	0	1	1	Pulmonary Bacteriologically Confirmed TB	0t Bed ridden6	2021-10-04	0	0	1	0	1	1	Diabetes
983	48	Male	Married/cohabiting	Primary	1	Informal employment	Other	Not Bed ridden	INH	1	1	0	1	1	1	1	1	1	1	1	0	1	1	0	0	0	1	0	0	1	Pulmonary Clinically Diag0sed TB	0t Bed ridden6	2021-09-01	0	0	1	0	1	1	Other
984	32	Male	Married/cohabiting	Primary	1	Formal employment		Bed ridden	INH	0	1	0	1	1	1	1	1	1	0		0	0	1	0	0	0	1	0	1	1	Pulmonary Bacteriologically Confirmed TB	0t Bed ridden6	2022-08-22	0	0	1	0	1	0
985	32	Female	Married/cohabiting	Primary	1	Informal employment	Casual laborer (Fisher folk, Trucker, Plantation Worker)	Not Bed ridden	INH	0	1	0	1	1	1	1	1	1	0		0	0	1	0	0	0	0	0	1	1	Pulmonary Bacteriologically Confirmed TB	0t Bed ridden6	2023-09-14	0	0	1	0	1	1	Liver or Kidney Disease
986	40	Male	Married/cohabiting	Secondary	1	Informal employment	Casual laborer (Fisher folk, Trucker, Plantation Worker)	Not Bed ridden	INH	1	1	5	2	1	1	1	0		Unk0wn or undocumented		1	1	1	1	0	1	1	1 - (Once)	1	1	Pulmonary Bacteriologically Confirmed TB	0t Bed ridden6	2022-12-30	1	1	0	0	1	1	Hypertension
987	38	Male	Single (Never married)	Above Secondary	1	Formal employment		Not Bed ridden	INH	1	1	3	2	1	0		0		1	1	1	1	1	1	1	1	0	1 - (Once)	1	1	Pulmonary Bacteriologically Confirmed TB	Bed ridden	2021-01-01	1	1	1	0	1	0
